# Supplementary material for: Addressing Inter-Gene Heterogeneity in Maximum Likelihood Phylogenomic Analysis: Yeasts Revisited
Source: PLoS One. 2011 Aug 5;6(8):e22783. doi: 10.1371/journal.pone.0022783 (PMC3151265; doi:10.1371/journal.pone.0022783)
Supplement: Data S1 — Candidate tree set (CTS) compiled for exhaustive ML analysis using PAML [50]. (TXT) [file pone.0022783.s007.txt]

((pst	((pgu	((cal	ctr)	lel))	dha))	(yli	(((kwa	ago)	(cgl	(sca	(sba	(sku	(smi	(sce	spa)))))))	(kla	skl))));
((pst	((pgu	((cal	ctr)	lel))	dha))	(yli	(kla	(((kwa	ago)	(cgl	(sca	(sba	(sku	(smi	(sce	spa)))))))	skl))));
((pst	((pgu	((cal	ctr)	lel))	dha))	(yli	(skl	(((kwa	ago)	(cgl	(sca	(sba	(sku	(smi	(sce	spa)))))))	kla))));
((pst	((pgu	((cal	ctr)	lel))	dha))	(yli	(kwa	(ago	((kla	skl)	(cgl	(sca	(sba	(sku	(smi	(sce	spa)))))))))));
((pst	((pgu	((cal	ctr)	lel))	dha))	(yli	(ago	(kwa	((kla	skl)	(cgl	(sca	(sba	(sku	(smi	(sce	spa)))))))))));
((pst	((pgu	((cal	ctr)	lel))	dha))	(yli	((kwa	ago)	((kla	skl)	(cgl	(sca	(sba	(sku	(smi	(sce	spa))))))))));
((pst	((pgu	((cal	ctr)	lel))	dha))	(yli	((cgl	(sca	(sba	(sku	(smi	(sce	spa))))))	((kla	skl)	(kwa	ago)))));
((pst	((pgu	((cal	ctr)	lel))	dha))	(yli	((kwa	ago)	((kla	(cgl	(sca	(sba	(sku	(smi	(sce	spa)))))))	skl))));
((pst	((pgu	((cal	ctr)	lel))	dha))	(yli	((kla	(cgl	(sca	(sba	(sku	(smi	(sce	spa)))))))	((kwa	ago)	skl))));
((pst	((pgu	((cal	ctr)	lel))	dha))	(yli	(skl	((kwa	ago)	(kla	(cgl	(sca	(sba	(sku	(smi	(sce	spa)))))))))));
((pst	((pgu	((cal	ctr)	lel))	dha))	(yli	(kwa	(((kla	(cgl	(sca	(sba	(sku	(smi	(sce	spa)))))))	skl)	ago))));
((pst	((pgu	((cal	ctr)	lel))	dha))	(yli	(ago	(((kla	(cgl	(sca	(sba	(sku	(smi	(sce	spa)))))))	skl)	kwa))));
((pst	((pgu	((cal	ctr)	lel))	dha))	(yli	(kla	(((kwa	ago)	skl)	(cgl	(sca	(sba	(sku	(smi	(sce	spa))))))))));
((pst	((pgu	((cal	ctr)	lel))	dha))	(yli	((cgl	(sca	(sba	(sku	(smi	(sce	spa))))))	(((kwa	ago)	skl)	kla))));
((pst	((pgu	((cal	ctr)	lel))	dha))	(yli	((kwa	ago)	(kla	(skl	(cgl	(sca	(sba	(sku	(smi	(sce	spa)))))))))));
((pst	((pgu	((cal	ctr)	lel))	dha))	(yli	(kla	((kwa	ago)	(skl	(cgl	(sca	(sba	(sku	(smi	(sce	spa)))))))))));
((pst	((pgu	((cal	ctr)	lel))	dha))	(yli	((skl	(cgl	(sca	(sba	(sku	(smi	(sce	spa)))))))	((kwa	ago)	kla))));
((pst	((pgu	((cal	ctr)	lel))	dha))	(yli	(kwa	((kla	(skl	(cgl	(sca	(sba	(sku	(smi	(sce	spa))))))))	ago))));
((pst	((pgu	((cal	ctr)	lel))	dha))	(yli	(ago	((kla	(skl	(cgl	(sca	(sba	(sku	(smi	(sce	spa))))))))	kwa))));
((pst	((pgu	((cal	ctr)	lel))	dha))	(yli	(skl	(((kwa	ago)	kla)	(cgl	(sca	(sba	(sku	(smi	(sce	spa))))))))));
((pst	((pgu	((cal	ctr)	lel))	dha))	(yli	((cgl	(sca	(sba	(sku	(smi	(sce	spa))))))	(((kwa	ago)	kla)	skl))));
((pst	((pgu	((cal	ctr)	lel))	dha))	(yli	(((kwa	(cgl	(sca	(sba	(sku	(smi	(sce	spa)))))))	ago)	(kla	skl))));
((pst	((pgu	((cal	ctr)	lel))	dha))	(yli	(kla	(((kwa	(cgl	(sca	(sba	(sku	(smi	(sce	spa)))))))	ago)	skl))));
((pst	((pgu	((cal	ctr)	lel))	dha))	(yli	(skl	(((kwa	(cgl	(sca	(sba	(sku	(smi	(sce	spa)))))))	ago)	kla))));
((pst	((pgu	((cal	ctr)	lel))	dha))	(yli	((kwa	(cgl	(sca	(sba	(sku	(smi	(sce	spa)))))))	((kla	skl)	ago))));
((pst	((pgu	((cal	ctr)	lel))	dha))	(yli	(ago	((kla	skl)	(kwa	(cgl	(sca	(sba	(sku	(smi	(sce	spa)))))))))));
((pst	((pgu	((cal	ctr)	lel))	dha))	(yli	(kwa	(((kla	skl)	ago)	(cgl	(sca	(sba	(sku	(smi	(sce	spa))))))))));
((pst	((pgu	((cal	ctr)	lel))	dha))	(yli	((cgl	(sca	(sba	(sku	(smi	(sce	spa))))))	(((kla	skl)	ago)	kwa))));
((pst	((pgu	((cal	ctr)	lel))	dha))	(yli	((kwa	(ago	(cgl	(sca	(sba	(sku	(smi	(sce	spa))))))))	(kla	skl))));
((pst	((pgu	((cal	ctr)	lel))	dha))	(yli	(kla	((kwa	(ago	(cgl	(sca	(sba	(sku	(smi	(sce	spa))))))))	skl))));
((pst	((pgu	((cal	ctr)	lel))	dha))	(yli	(skl	((kwa	(ago	(cgl	(sca	(sba	(sku	(smi	(sce	spa))))))))	kla))));
((pst	((pgu	((cal	ctr)	lel))	dha))	(yli	(kwa	((kla	skl)	(ago	(cgl	(sca	(sba	(sku	(smi	(sce	spa)))))))))));
((pst	((pgu	((cal	ctr)	lel))	dha))	(yli	((ago	(cgl	(sca	(sba	(sku	(smi	(sce	spa)))))))	((kla	skl)	kwa))));
((pst	((pgu	((cal	ctr)	lel))	dha))	(yli	(ago	(((kla	skl)	kwa)	(cgl	(sca	(sba	(sku	(smi	(sce	spa))))))))));
((pst	((pgu	((cal	ctr)	lel))	dha))	(yli	((cgl	(sca	(sba	(sku	(smi	(sce	spa))))))	(((kla	skl)	kwa)	ago))));
((pst	((pgu	((cal	ctr)	lel))	dha))	(yli	((kwa	(cgl	(sca	(sba	(sku	(smi	(sce	spa)))))))	((kla	ago)	skl))));
((pst	((pgu	((cal	ctr)	lel))	dha))	(yli	((kla	ago)	((kwa	(cgl	(sca	(sba	(sku	(smi	(sce	spa)))))))	skl))));
((pst	((pgu	((cal	ctr)	lel))	dha))	(yli	(skl	((kwa	(cgl	(sca	(sba	(sku	(smi	(sce	spa)))))))	(kla	ago)))));
((pst	((pgu	((cal	ctr)	lel))	dha))	(yli	(kla	(((kwa	(cgl	(sca	(sba	(sku	(smi	(sce	spa)))))))	skl)	ago))));
((pst	((pgu	((cal	ctr)	lel))	dha))	(yli	(ago	(((kwa	(cgl	(sca	(sba	(sku	(smi	(sce	spa)))))))	skl)	kla))));
((pst	((pgu	((cal	ctr)	lel))	dha))	(yli	(kwa	(((kla	ago)	skl)	(cgl	(sca	(sba	(sku	(smi	(sce	spa))))))))));
((pst	((pgu	((cal	ctr)	lel))	dha))	(yli	((cgl	(sca	(sba	(sku	(smi	(sce	spa))))))	(((kla	ago)	skl)	kwa))));
((pst	((pgu	((cal	ctr)	lel))	dha))	(yli	(kwa	(((kla	ago)	(cgl	(sca	(sba	(sku	(smi	(sce	spa)))))))	skl))));
((pst	((pgu	((cal	ctr)	lel))	dha))	(yli	(((kla	ago)	(cgl	(sca	(sba	(sku	(smi	(sce	spa)))))))	(kwa	skl))));
((pst	((pgu	((cal	ctr)	lel))	dha))	(yli	(skl	(kwa	((kla	ago)	(cgl	(sca	(sba	(sku	(smi	(sce	spa)))))))))));
((pst	((pgu	((cal	ctr)	lel))	dha))	(yli	(kla	(ago	((kwa	skl)	(cgl	(sca	(sba	(sku	(smi	(sce	spa)))))))))));
((pst	((pgu	((cal	ctr)	lel))	dha))	(yli	(ago	(kla	((kwa	skl)	(cgl	(sca	(sba	(sku	(smi	(sce	spa)))))))))));
((pst	((pgu	((cal	ctr)	lel))	dha))	(yli	((kla	ago)	((kwa	skl)	(cgl	(sca	(sba	(sku	(smi	(sce	spa))))))))));
((pst	((pgu	((cal	ctr)	lel))	dha))	(yli	((cgl	(sca	(sba	(sku	(smi	(sce	spa))))))	((kwa	skl)	(kla	ago)))));
((pst	((pgu	((cal	ctr)	lel))	dha))	(yli	(kwa	((kla	ago)	(skl	(cgl	(sca	(sba	(sku	(smi	(sce	spa)))))))))));
((pst	((pgu	((cal	ctr)	lel))	dha))	(yli	((kla	ago)	(kwa	(skl	(cgl	(sca	(sba	(sku	(smi	(sce	spa)))))))))));
((pst	((pgu	((cal	ctr)	lel))	dha))	(yli	((skl	(cgl	(sca	(sba	(sku	(smi	(sce	spa)))))))	(kwa	(kla	ago)))));
((pst	((pgu	((cal	ctr)	lel))	dha))	(yli	(kla	((kwa	(skl	(cgl	(sca	(sba	(sku	(smi	(sce	spa))))))))	ago))));
((pst	((pgu	((cal	ctr)	lel))	dha))	(yli	(ago	((kwa	(skl	(cgl	(sca	(sba	(sku	(smi	(sce	spa))))))))	kla))));
((pst	((pgu	((cal	ctr)	lel))	dha))	(yli	(skl	((kwa	(kla	ago))	(cgl	(sca	(sba	(sku	(smi	(sce	spa))))))))));
((pst	((pgu	((cal	ctr)	lel))	dha))	(yli	((cgl	(sca	(sba	(sku	(smi	(sce	spa))))))	((kwa	(kla	ago))	skl))));
((pst	((pgu	((cal	ctr)	lel))	dha))	(yli	(kwa	(((kla	(cgl	(sca	(sba	(sku	(smi	(sce	spa)))))))	ago)	skl))));
((pst	((pgu	((cal	ctr)	lel))	dha))	(yli	(((kla	(cgl	(sca	(sba	(sku	(smi	(sce	spa)))))))	ago)	(kwa	skl))));
((pst	((pgu	((cal	ctr)	lel))	dha))	(yli	(skl	(kwa	((kla	(cgl	(sca	(sba	(sku	(smi	(sce	spa)))))))	ago)))));
((pst	((pgu	((cal	ctr)	lel))	dha))	(yli	((kla	(cgl	(sca	(sba	(sku	(smi	(sce	spa)))))))	((kwa	skl)	ago))));
((pst	((pgu	((cal	ctr)	lel))	dha))	(yli	(ago	((kwa	skl)	(kla	(cgl	(sca	(sba	(sku	(smi	(sce	spa)))))))))));
((pst	((pgu	((cal	ctr)	lel))	dha))	(yli	(kla	(((kwa	skl)	ago)	(cgl	(sca	(sba	(sku	(smi	(sce	spa))))))))));
((pst	((pgu	((cal	ctr)	lel))	dha))	(yli	((cgl	(sca	(sba	(sku	(smi	(sce	spa))))))	(((kwa	skl)	ago)	kla))));
((pst	((pgu	((cal	ctr)	lel))	dha))	(yli	(kwa	((kla	(ago	(cgl	(sca	(sba	(sku	(smi	(sce	spa))))))))	skl))));
((pst	((pgu	((cal	ctr)	lel))	dha))	(yli	((kla	(ago	(cgl	(sca	(sba	(sku	(smi	(sce	spa))))))))	(kwa	skl))));
((pst	((pgu	((cal	ctr)	lel))	dha))	(yli	(skl	(kwa	(kla	(ago	(cgl	(sca	(sba	(sku	(smi	(sce	spa))))))))))));
((pst	((pgu	((cal	ctr)	lel))	dha))	(yli	(kla	((kwa	skl)	(ago	(cgl	(sca	(sba	(sku	(smi	(sce	spa)))))))))));
((pst	((pgu	((cal	ctr)	lel))	dha))	(yli	((ago	(cgl	(sca	(sba	(sku	(smi	(sce	spa)))))))	((kwa	skl)	kla))));
((pst	((pgu	((cal	ctr)	lel))	dha))	(yli	(ago	(((kwa	skl)	kla)	(cgl	(sca	(sba	(sku	(smi	(sce	spa))))))))));
((pst	((pgu	((cal	ctr)	lel))	dha))	(yli	((cgl	(sca	(sba	(sku	(smi	(sce	spa))))))	(((kwa	skl)	kla)	ago))));
((pst	((pgu	((cal	ctr)	lel))	dha))	(yli	((kwa	(cgl	(sca	(sba	(sku	(smi	(sce	spa)))))))	(kla	(skl	ago)))));
((pst	((pgu	((cal	ctr)	lel))	dha))	(yli	(kla	((kwa	(cgl	(sca	(sba	(sku	(smi	(sce	spa)))))))	(skl	ago)))));
((pst	((pgu	((cal	ctr)	lel))	dha))	(yli	((skl	ago)	((kwa	(cgl	(sca	(sba	(sku	(smi	(sce	spa)))))))	kla))));
((pst	((pgu	((cal	ctr)	lel))	dha))	(yli	(skl	(((kwa	(cgl	(sca	(sba	(sku	(smi	(sce	spa)))))))	kla)	ago))));
((pst	((pgu	((cal	ctr)	lel))	dha))	(yli	(ago	(((kwa	(cgl	(sca	(sba	(sku	(smi	(sce	spa)))))))	kla)	skl))));
((pst	((pgu	((cal	ctr)	lel))	dha))	(yli	(kwa	((kla	(skl	ago))	(cgl	(sca	(sba	(sku	(smi	(sce	spa))))))))));
((pst	((pgu	((cal	ctr)	lel))	dha))	(yli	((cgl	(sca	(sba	(sku	(smi	(sce	spa))))))	((kla	(skl	ago))	kwa))));
((pst	((pgu	((cal	ctr)	lel))	dha))	(yli	(kwa	((kla	(cgl	(sca	(sba	(sku	(smi	(sce	spa)))))))	(skl	ago)))));
((pst	((pgu	((cal	ctr)	lel))	dha))	(yli	((kla	(cgl	(sca	(sba	(sku	(smi	(sce	spa)))))))	(kwa	(skl	ago)))));
((pst	((pgu	((cal	ctr)	lel))	dha))	(yli	((skl	ago)	(kwa	(kla	(cgl	(sca	(sba	(sku	(smi	(sce	spa)))))))))));
((pst	((pgu	((cal	ctr)	lel))	dha))	(yli	(skl	((kwa	(kla	(cgl	(sca	(sba	(sku	(smi	(sce	spa))))))))	ago))));
((pst	((pgu	((cal	ctr)	lel))	dha))	(yli	(ago	((kwa	(kla	(cgl	(sca	(sba	(sku	(smi	(sce	spa))))))))	skl))));
((pst	((pgu	((cal	ctr)	lel))	dha))	(yli	(kla	((kwa	(skl	ago))	(cgl	(sca	(sba	(sku	(smi	(sce	spa))))))))));
((pst	((pgu	((cal	ctr)	lel))	dha))	(yli	((cgl	(sca	(sba	(sku	(smi	(sce	spa))))))	((kwa	(skl	ago))	kla))));
((pst	((pgu	((cal	ctr)	lel))	dha))	(yli	(kwa	(kla	((skl	ago)	(cgl	(sca	(sba	(sku	(smi	(sce	spa)))))))))));
((pst	((pgu	((cal	ctr)	lel))	dha))	(yli	(kla	(kwa	((skl	ago)	(cgl	(sca	(sba	(sku	(smi	(sce	spa)))))))))));
((pst	((pgu	((cal	ctr)	lel))	dha))	(yli	(((skl	ago)	(cgl	(sca	(sba	(sku	(smi	(sce	spa)))))))	(kwa	kla))));
((pst	((pgu	((cal	ctr)	lel))	dha))	(yli	(skl	(ago	((kwa	kla)	(cgl	(sca	(sba	(sku	(smi	(sce	spa)))))))))));
((pst	((pgu	((cal	ctr)	lel))	dha))	(yli	(ago	(skl	((kwa	kla)	(cgl	(sca	(sba	(sku	(smi	(sce	spa)))))))))));
((pst	((pgu	((cal	ctr)	lel))	dha))	(yli	((skl	ago)	((kwa	kla)	(cgl	(sca	(sba	(sku	(smi	(sce	spa))))))))));
((pst	((pgu	((cal	ctr)	lel))	dha))	(yli	((cgl	(sca	(sba	(sku	(smi	(sce	spa))))))	((kwa	kla)	(skl	ago)))));
((pst	((pgu	((cal	ctr)	lel))	dha))	(yli	(kwa	(kla	((skl	(cgl	(sca	(sba	(sku	(smi	(sce	spa)))))))	ago)))));
((pst	((pgu	((cal	ctr)	lel))	dha))	(yli	(kla	(kwa	((skl	(cgl	(sca	(sba	(sku	(smi	(sce	spa)))))))	ago)))));
((pst	((pgu	((cal	ctr)	lel))	dha))	(yli	(((skl	(cgl	(sca	(sba	(sku	(smi	(sce	spa)))))))	ago)	(kwa	kla))));
((pst	((pgu	((cal	ctr)	lel))	dha))	(yli	((skl	(cgl	(sca	(sba	(sku	(smi	(sce	spa)))))))	((kwa	kla)	ago))));
((pst	((pgu	((cal	ctr)	lel))	dha))	(yli	(ago	((kwa	kla)	(skl	(cgl	(sca	(sba	(sku	(smi	(sce	spa)))))))))));
((pst	((pgu	((cal	ctr)	lel))	dha))	(yli	(skl	(((kwa	kla)	ago)	(cgl	(sca	(sba	(sku	(smi	(sce	spa))))))))));
((pst	((pgu	((cal	ctr)	lel))	dha))	(yli	((cgl	(sca	(sba	(sku	(smi	(sce	spa))))))	(((kwa	kla)	ago)	skl))));
((pst	((pgu	((cal	ctr)	lel))	dha))	(yli	(kwa	(kla	(skl	(ago	(cgl	(sca	(sba	(sku	(smi	(sce	spa))))))))))));
((pst	((pgu	((cal	ctr)	lel))	dha))	(yli	(kla	(kwa	(skl	(ago	(cgl	(sca	(sba	(sku	(smi	(sce	spa))))))))))));
((pst	((pgu	((cal	ctr)	lel))	dha))	(yli	((skl	(ago	(cgl	(sca	(sba	(sku	(smi	(sce	spa))))))))	(kwa	kla))));
((pst	((pgu	((cal	ctr)	lel))	dha))	(yli	(skl	((kwa	kla)	(ago	(cgl	(sca	(sba	(sku	(smi	(sce	spa)))))))))));
((pst	((pgu	((cal	ctr)	lel))	dha))	(yli	((ago	(cgl	(sca	(sba	(sku	(smi	(sce	spa)))))))	((kwa	kla)	skl))));
((pst	((pgu	((cal	ctr)	lel))	dha))	(yli	(ago	(((kwa	kla)	skl)	(cgl	(sca	(sba	(sku	(smi	(sce	spa))))))))));
((pst	((pgu	((cal	ctr)	lel))	dha))	(yli	((cgl	(sca	(sba	(sku	(smi	(sce	spa))))))	(((kwa	kla)	skl)	ago))));
((pgu	((dha	pst)	((cal	ctr)	lel)))	(yli	(((kwa	ago)	(cgl	(sca	(sba	(sku	(smi	(sce	spa)))))))	(kla	skl))));
((pgu	((dha	pst)	((cal	ctr)	lel)))	(yli	(kla	(((kwa	ago)	(cgl	(sca	(sba	(sku	(smi	(sce	spa)))))))	skl))));
((pgu	((dha	pst)	((cal	ctr)	lel)))	(yli	(skl	(((kwa	ago)	(cgl	(sca	(sba	(sku	(smi	(sce	spa)))))))	kla))));
((pgu	((dha	pst)	((cal	ctr)	lel)))	(yli	(kwa	(ago	((kla	skl)	(cgl	(sca	(sba	(sku	(smi	(sce	spa)))))))))));
((pgu	((dha	pst)	((cal	ctr)	lel)))	(yli	(ago	(kwa	((kla	skl)	(cgl	(sca	(sba	(sku	(smi	(sce	spa)))))))))));
((pgu	((dha	pst)	((cal	ctr)	lel)))	(yli	((kwa	ago)	((kla	skl)	(cgl	(sca	(sba	(sku	(smi	(sce	spa))))))))));
((pgu	((dha	pst)	((cal	ctr)	lel)))	(yli	((cgl	(sca	(sba	(sku	(smi	(sce	spa))))))	((kla	skl)	(kwa	ago)))));
((pgu	((dha	pst)	((cal	ctr)	lel)))	(yli	((kwa	ago)	((kla	(cgl	(sca	(sba	(sku	(smi	(sce	spa)))))))	skl))));
((pgu	((dha	pst)	((cal	ctr)	lel)))	(yli	((kla	(cgl	(sca	(sba	(sku	(smi	(sce	spa)))))))	((kwa	ago)	skl))));
((pgu	((dha	pst)	((cal	ctr)	lel)))	(yli	(skl	((kwa	ago)	(kla	(cgl	(sca	(sba	(sku	(smi	(sce	spa)))))))))));
((pgu	((dha	pst)	((cal	ctr)	lel)))	(yli	(kwa	(((kla	(cgl	(sca	(sba	(sku	(smi	(sce	spa)))))))	skl)	ago))));
((pgu	((dha	pst)	((cal	ctr)	lel)))	(yli	(ago	(((kla	(cgl	(sca	(sba	(sku	(smi	(sce	spa)))))))	skl)	kwa))));
((pgu	((dha	pst)	((cal	ctr)	lel)))	(yli	(kla	(((kwa	ago)	skl)	(cgl	(sca	(sba	(sku	(smi	(sce	spa))))))))));
((pgu	((dha	pst)	((cal	ctr)	lel)))	(yli	((cgl	(sca	(sba	(sku	(smi	(sce	spa))))))	(((kwa	ago)	skl)	kla))));
((pgu	((dha	pst)	((cal	ctr)	lel)))	(yli	((kwa	ago)	(kla	(skl	(cgl	(sca	(sba	(sku	(smi	(sce	spa)))))))))));
((pgu	((dha	pst)	((cal	ctr)	lel)))	(yli	(kla	((kwa	ago)	(skl	(cgl	(sca	(sba	(sku	(smi	(sce	spa)))))))))));
((pgu	((dha	pst)	((cal	ctr)	lel)))	(yli	((skl	(cgl	(sca	(sba	(sku	(smi	(sce	spa)))))))	((kwa	ago)	kla))));
((pgu	((dha	pst)	((cal	ctr)	lel)))	(yli	(kwa	((kla	(skl	(cgl	(sca	(sba	(sku	(smi	(sce	spa))))))))	ago))));
((pgu	((dha	pst)	((cal	ctr)	lel)))	(yli	(ago	((kla	(skl	(cgl	(sca	(sba	(sku	(smi	(sce	spa))))))))	kwa))));
((pgu	((dha	pst)	((cal	ctr)	lel)))	(yli	(skl	(((kwa	ago)	kla)	(cgl	(sca	(sba	(sku	(smi	(sce	spa))))))))));
((pgu	((dha	pst)	((cal	ctr)	lel)))	(yli	((cgl	(sca	(sba	(sku	(smi	(sce	spa))))))	(((kwa	ago)	kla)	skl))));
((pgu	((dha	pst)	((cal	ctr)	lel)))	(yli	(((kwa	(cgl	(sca	(sba	(sku	(smi	(sce	spa)))))))	ago)	(kla	skl))));
((pgu	((dha	pst)	((cal	ctr)	lel)))	(yli	(kla	(((kwa	(cgl	(sca	(sba	(sku	(smi	(sce	spa)))))))	ago)	skl))));
((pgu	((dha	pst)	((cal	ctr)	lel)))	(yli	(skl	(((kwa	(cgl	(sca	(sba	(sku	(smi	(sce	spa)))))))	ago)	kla))));
((pgu	((dha	pst)	((cal	ctr)	lel)))	(yli	((kwa	(cgl	(sca	(sba	(sku	(smi	(sce	spa)))))))	((kla	skl)	ago))));
((pgu	((dha	pst)	((cal	ctr)	lel)))	(yli	(ago	((kla	skl)	(kwa	(cgl	(sca	(sba	(sku	(smi	(sce	spa)))))))))));
((pgu	((dha	pst)	((cal	ctr)	lel)))	(yli	(kwa	(((kla	skl)	ago)	(cgl	(sca	(sba	(sku	(smi	(sce	spa))))))))));
((pgu	((dha	pst)	((cal	ctr)	lel)))	(yli	((cgl	(sca	(sba	(sku	(smi	(sce	spa))))))	(((kla	skl)	ago)	kwa))));
((pgu	((dha	pst)	((cal	ctr)	lel)))	(yli	((kwa	(ago	(cgl	(sca	(sba	(sku	(smi	(sce	spa))))))))	(kla	skl))));
((pgu	((dha	pst)	((cal	ctr)	lel)))	(yli	(kla	((kwa	(ago	(cgl	(sca	(sba	(sku	(smi	(sce	spa))))))))	skl))));
((pgu	((dha	pst)	((cal	ctr)	lel)))	(yli	(skl	((kwa	(ago	(cgl	(sca	(sba	(sku	(smi	(sce	spa))))))))	kla))));
((pgu	((dha	pst)	((cal	ctr)	lel)))	(yli	(kwa	((kla	skl)	(ago	(cgl	(sca	(sba	(sku	(smi	(sce	spa)))))))))));
((pgu	((dha	pst)	((cal	ctr)	lel)))	(yli	((ago	(cgl	(sca	(sba	(sku	(smi	(sce	spa)))))))	((kla	skl)	kwa))));
((pgu	((dha	pst)	((cal	ctr)	lel)))	(yli	(ago	(((kla	skl)	kwa)	(cgl	(sca	(sba	(sku	(smi	(sce	spa))))))))));
((pgu	((dha	pst)	((cal	ctr)	lel)))	(yli	((cgl	(sca	(sba	(sku	(smi	(sce	spa))))))	(((kla	skl)	kwa)	ago))));
((pgu	((dha	pst)	((cal	ctr)	lel)))	(yli	((kwa	(cgl	(sca	(sba	(sku	(smi	(sce	spa)))))))	((kla	ago)	skl))));
((pgu	((dha	pst)	((cal	ctr)	lel)))	(yli	((kla	ago)	((kwa	(cgl	(sca	(sba	(sku	(smi	(sce	spa)))))))	skl))));
((pgu	((dha	pst)	((cal	ctr)	lel)))	(yli	(skl	((kwa	(cgl	(sca	(sba	(sku	(smi	(sce	spa)))))))	(kla	ago)))));
((pgu	((dha	pst)	((cal	ctr)	lel)))	(yli	(kla	(((kwa	(cgl	(sca	(sba	(sku	(smi	(sce	spa)))))))	skl)	ago))));
((pgu	((dha	pst)	((cal	ctr)	lel)))	(yli	(ago	(((kwa	(cgl	(sca	(sba	(sku	(smi	(sce	spa)))))))	skl)	kla))));
((pgu	((dha	pst)	((cal	ctr)	lel)))	(yli	(kwa	(((kla	ago)	skl)	(cgl	(sca	(sba	(sku	(smi	(sce	spa))))))))));
((pgu	((dha	pst)	((cal	ctr)	lel)))	(yli	((cgl	(sca	(sba	(sku	(smi	(sce	spa))))))	(((kla	ago)	skl)	kwa))));
((pgu	((dha	pst)	((cal	ctr)	lel)))	(yli	(kwa	(((kla	ago)	(cgl	(sca	(sba	(sku	(smi	(sce	spa)))))))	skl))));
((pgu	((dha	pst)	((cal	ctr)	lel)))	(yli	(((kla	ago)	(cgl	(sca	(sba	(sku	(smi	(sce	spa)))))))	(kwa	skl))));
((pgu	((dha	pst)	((cal	ctr)	lel)))	(yli	(skl	(kwa	((kla	ago)	(cgl	(sca	(sba	(sku	(smi	(sce	spa)))))))))));
((pgu	((dha	pst)	((cal	ctr)	lel)))	(yli	(kla	(ago	((kwa	skl)	(cgl	(sca	(sba	(sku	(smi	(sce	spa)))))))))));
((pgu	((dha	pst)	((cal	ctr)	lel)))	(yli	(ago	(kla	((kwa	skl)	(cgl	(sca	(sba	(sku	(smi	(sce	spa)))))))))));
((pgu	((dha	pst)	((cal	ctr)	lel)))	(yli	((kla	ago)	((kwa	skl)	(cgl	(sca	(sba	(sku	(smi	(sce	spa))))))))));
((pgu	((dha	pst)	((cal	ctr)	lel)))	(yli	((cgl	(sca	(sba	(sku	(smi	(sce	spa))))))	((kwa	skl)	(kla	ago)))));
((pgu	((dha	pst)	((cal	ctr)	lel)))	(yli	(kwa	((kla	ago)	(skl	(cgl	(sca	(sba	(sku	(smi	(sce	spa)))))))))));
((pgu	((dha	pst)	((cal	ctr)	lel)))	(yli	((kla	ago)	(kwa	(skl	(cgl	(sca	(sba	(sku	(smi	(sce	spa)))))))))));
((pgu	((dha	pst)	((cal	ctr)	lel)))	(yli	((skl	(cgl	(sca	(sba	(sku	(smi	(sce	spa)))))))	(kwa	(kla	ago)))));
((pgu	((dha	pst)	((cal	ctr)	lel)))	(yli	(kla	((kwa	(skl	(cgl	(sca	(sba	(sku	(smi	(sce	spa))))))))	ago))));
((pgu	((dha	pst)	((cal	ctr)	lel)))	(yli	(ago	((kwa	(skl	(cgl	(sca	(sba	(sku	(smi	(sce	spa))))))))	kla))));
((pgu	((dha	pst)	((cal	ctr)	lel)))	(yli	(skl	((kwa	(kla	ago))	(cgl	(sca	(sba	(sku	(smi	(sce	spa))))))))));
((pgu	((dha	pst)	((cal	ctr)	lel)))	(yli	((cgl	(sca	(sba	(sku	(smi	(sce	spa))))))	((kwa	(kla	ago))	skl))));
((pgu	((dha	pst)	((cal	ctr)	lel)))	(yli	(kwa	(((kla	(cgl	(sca	(sba	(sku	(smi	(sce	spa)))))))	ago)	skl))));
((pgu	((dha	pst)	((cal	ctr)	lel)))	(yli	(((kla	(cgl	(sca	(sba	(sku	(smi	(sce	spa)))))))	ago)	(kwa	skl))));
((pgu	((dha	pst)	((cal	ctr)	lel)))	(yli	(skl	(kwa	((kla	(cgl	(sca	(sba	(sku	(smi	(sce	spa)))))))	ago)))));
((pgu	((dha	pst)	((cal	ctr)	lel)))	(yli	((kla	(cgl	(sca	(sba	(sku	(smi	(sce	spa)))))))	((kwa	skl)	ago))));
((pgu	((dha	pst)	((cal	ctr)	lel)))	(yli	(ago	((kwa	skl)	(kla	(cgl	(sca	(sba	(sku	(smi	(sce	spa)))))))))));
((pgu	((dha	pst)	((cal	ctr)	lel)))	(yli	(kla	(((kwa	skl)	ago)	(cgl	(sca	(sba	(sku	(smi	(sce	spa))))))))));
((pgu	((dha	pst)	((cal	ctr)	lel)))	(yli	((cgl	(sca	(sba	(sku	(smi	(sce	spa))))))	(((kwa	skl)	ago)	kla))));
((pgu	((dha	pst)	((cal	ctr)	lel)))	(yli	(kwa	((kla	(ago	(cgl	(sca	(sba	(sku	(smi	(sce	spa))))))))	skl))));
((pgu	((dha	pst)	((cal	ctr)	lel)))	(yli	((kla	(ago	(cgl	(sca	(sba	(sku	(smi	(sce	spa))))))))	(kwa	skl))));
((pgu	((dha	pst)	((cal	ctr)	lel)))	(yli	(skl	(kwa	(kla	(ago	(cgl	(sca	(sba	(sku	(smi	(sce	spa))))))))))));
((pgu	((dha	pst)	((cal	ctr)	lel)))	(yli	(kla	((kwa	skl)	(ago	(cgl	(sca	(sba	(sku	(smi	(sce	spa)))))))))));
((pgu	((dha	pst)	((cal	ctr)	lel)))	(yli	((ago	(cgl	(sca	(sba	(sku	(smi	(sce	spa)))))))	((kwa	skl)	kla))));
((pgu	((dha	pst)	((cal	ctr)	lel)))	(yli	(ago	(((kwa	skl)	kla)	(cgl	(sca	(sba	(sku	(smi	(sce	spa))))))))));
((pgu	((dha	pst)	((cal	ctr)	lel)))	(yli	((cgl	(sca	(sba	(sku	(smi	(sce	spa))))))	(((kwa	skl)	kla)	ago))));
((pgu	((dha	pst)	((cal	ctr)	lel)))	(yli	((kwa	(cgl	(sca	(sba	(sku	(smi	(sce	spa)))))))	(kla	(skl	ago)))));
((pgu	((dha	pst)	((cal	ctr)	lel)))	(yli	(kla	((kwa	(cgl	(sca	(sba	(sku	(smi	(sce	spa)))))))	(skl	ago)))));
((pgu	((dha	pst)	((cal	ctr)	lel)))	(yli	((skl	ago)	((kwa	(cgl	(sca	(sba	(sku	(smi	(sce	spa)))))))	kla))));
((pgu	((dha	pst)	((cal	ctr)	lel)))	(yli	(skl	(((kwa	(cgl	(sca	(sba	(sku	(smi	(sce	spa)))))))	kla)	ago))));
((pgu	((dha	pst)	((cal	ctr)	lel)))	(yli	(ago	(((kwa	(cgl	(sca	(sba	(sku	(smi	(sce	spa)))))))	kla)	skl))));
((pgu	((dha	pst)	((cal	ctr)	lel)))	(yli	(kwa	((kla	(skl	ago))	(cgl	(sca	(sba	(sku	(smi	(sce	spa))))))))));
((pgu	((dha	pst)	((cal	ctr)	lel)))	(yli	((cgl	(sca	(sba	(sku	(smi	(sce	spa))))))	((kla	(skl	ago))	kwa))));
((pgu	((dha	pst)	((cal	ctr)	lel)))	(yli	(kwa	((kla	(cgl	(sca	(sba	(sku	(smi	(sce	spa)))))))	(skl	ago)))));
((pgu	((dha	pst)	((cal	ctr)	lel)))	(yli	((kla	(cgl	(sca	(sba	(sku	(smi	(sce	spa)))))))	(kwa	(skl	ago)))));
((pgu	((dha	pst)	((cal	ctr)	lel)))	(yli	((skl	ago)	(kwa	(kla	(cgl	(sca	(sba	(sku	(smi	(sce	spa)))))))))));
((pgu	((dha	pst)	((cal	ctr)	lel)))	(yli	(skl	((kwa	(kla	(cgl	(sca	(sba	(sku	(smi	(sce	spa))))))))	ago))));
((pgu	((dha	pst)	((cal	ctr)	lel)))	(yli	(ago	((kwa	(kla	(cgl	(sca	(sba	(sku	(smi	(sce	spa))))))))	skl))));
((pgu	((dha	pst)	((cal	ctr)	lel)))	(yli	(kla	((kwa	(skl	ago))	(cgl	(sca	(sba	(sku	(smi	(sce	spa))))))))));
((pgu	((dha	pst)	((cal	ctr)	lel)))	(yli	((cgl	(sca	(sba	(sku	(smi	(sce	spa))))))	((kwa	(skl	ago))	kla))));
((pgu	((dha	pst)	((cal	ctr)	lel)))	(yli	(kwa	(kla	((skl	ago)	(cgl	(sca	(sba	(sku	(smi	(sce	spa)))))))))));
((pgu	((dha	pst)	((cal	ctr)	lel)))	(yli	(kla	(kwa	((skl	ago)	(cgl	(sca	(sba	(sku	(smi	(sce	spa)))))))))));
((pgu	((dha	pst)	((cal	ctr)	lel)))	(yli	(((skl	ago)	(cgl	(sca	(sba	(sku	(smi	(sce	spa)))))))	(kwa	kla))));
((pgu	((dha	pst)	((cal	ctr)	lel)))	(yli	(skl	(ago	((kwa	kla)	(cgl	(sca	(sba	(sku	(smi	(sce	spa)))))))))));
((pgu	((dha	pst)	((cal	ctr)	lel)))	(yli	(ago	(skl	((kwa	kla)	(cgl	(sca	(sba	(sku	(smi	(sce	spa)))))))))));
((pgu	((dha	pst)	((cal	ctr)	lel)))	(yli	((skl	ago)	((kwa	kla)	(cgl	(sca	(sba	(sku	(smi	(sce	spa))))))))));
((pgu	((dha	pst)	((cal	ctr)	lel)))	(yli	((cgl	(sca	(sba	(sku	(smi	(sce	spa))))))	((kwa	kla)	(skl	ago)))));
((pgu	((dha	pst)	((cal	ctr)	lel)))	(yli	(kwa	(kla	((skl	(cgl	(sca	(sba	(sku	(smi	(sce	spa)))))))	ago)))));
((pgu	((dha	pst)	((cal	ctr)	lel)))	(yli	(kla	(kwa	((skl	(cgl	(sca	(sba	(sku	(smi	(sce	spa)))))))	ago)))));
((pgu	((dha	pst)	((cal	ctr)	lel)))	(yli	(((skl	(cgl	(sca	(sba	(sku	(smi	(sce	spa)))))))	ago)	(kwa	kla))));
((pgu	((dha	pst)	((cal	ctr)	lel)))	(yli	((skl	(cgl	(sca	(sba	(sku	(smi	(sce	spa)))))))	((kwa	kla)	ago))));
((pgu	((dha	pst)	((cal	ctr)	lel)))	(yli	(ago	((kwa	kla)	(skl	(cgl	(sca	(sba	(sku	(smi	(sce	spa)))))))))));
((pgu	((dha	pst)	((cal	ctr)	lel)))	(yli	(skl	(((kwa	kla)	ago)	(cgl	(sca	(sba	(sku	(smi	(sce	spa))))))))));
((pgu	((dha	pst)	((cal	ctr)	lel)))	(yli	((cgl	(sca	(sba	(sku	(smi	(sce	spa))))))	(((kwa	kla)	ago)	skl))));
((pgu	((dha	pst)	((cal	ctr)	lel)))	(yli	(kwa	(kla	(skl	(ago	(cgl	(sca	(sba	(sku	(smi	(sce	spa))))))))))));
((pgu	((dha	pst)	((cal	ctr)	lel)))	(yli	(kla	(kwa	(skl	(ago	(cgl	(sca	(sba	(sku	(smi	(sce	spa))))))))))));
((pgu	((dha	pst)	((cal	ctr)	lel)))	(yli	((skl	(ago	(cgl	(sca	(sba	(sku	(smi	(sce	spa))))))))	(kwa	kla))));
((pgu	((dha	pst)	((cal	ctr)	lel)))	(yli	(skl	((kwa	kla)	(ago	(cgl	(sca	(sba	(sku	(smi	(sce	spa)))))))))));
((pgu	((dha	pst)	((cal	ctr)	lel)))	(yli	((ago	(cgl	(sca	(sba	(sku	(smi	(sce	spa)))))))	((kwa	kla)	skl))));
((pgu	((dha	pst)	((cal	ctr)	lel)))	(yli	(ago	(((kwa	kla)	skl)	(cgl	(sca	(sba	(sku	(smi	(sce	spa))))))))));
((pgu	((dha	pst)	((cal	ctr)	lel)))	(yli	((cgl	(sca	(sba	(sku	(smi	(sce	spa))))))	(((kwa	kla)	skl)	ago))));
((((cal	ctr)	lel)	((dha	pst)	pgu))	(yli	(((kwa	ago)	(cgl	(sca	(sba	(sku	(smi	(sce	spa)))))))	(kla	skl))));
((((cal	ctr)	lel)	((dha	pst)	pgu))	(yli	(kla	(((kwa	ago)	(cgl	(sca	(sba	(sku	(smi	(sce	spa)))))))	skl))));
((((cal	ctr)	lel)	((dha	pst)	pgu))	(yli	(skl	(((kwa	ago)	(cgl	(sca	(sba	(sku	(smi	(sce	spa)))))))	kla))));
((((cal	ctr)	lel)	((dha	pst)	pgu))	(yli	(kwa	(ago	((kla	skl)	(cgl	(sca	(sba	(sku	(smi	(sce	spa)))))))))));
((((cal	ctr)	lel)	((dha	pst)	pgu))	(yli	(ago	(kwa	((kla	skl)	(cgl	(sca	(sba	(sku	(smi	(sce	spa)))))))))));
((((cal	ctr)	lel)	((dha	pst)	pgu))	(yli	((kwa	ago)	((kla	skl)	(cgl	(sca	(sba	(sku	(smi	(sce	spa))))))))));
((((cal	ctr)	lel)	((dha	pst)	pgu))	(yli	((cgl	(sca	(sba	(sku	(smi	(sce	spa))))))	((kla	skl)	(kwa	ago)))));
((((cal	ctr)	lel)	((dha	pst)	pgu))	(yli	((kwa	ago)	((kla	(cgl	(sca	(sba	(sku	(smi	(sce	spa)))))))	skl))));
((((cal	ctr)	lel)	((dha	pst)	pgu))	(yli	((kla	(cgl	(sca	(sba	(sku	(smi	(sce	spa)))))))	((kwa	ago)	skl))));
((((cal	ctr)	lel)	((dha	pst)	pgu))	(yli	(skl	((kwa	ago)	(kla	(cgl	(sca	(sba	(sku	(smi	(sce	spa)))))))))));
((((cal	ctr)	lel)	((dha	pst)	pgu))	(yli	(kwa	(((kla	(cgl	(sca	(sba	(sku	(smi	(sce	spa)))))))	skl)	ago))));
((((cal	ctr)	lel)	((dha	pst)	pgu))	(yli	(ago	(((kla	(cgl	(sca	(sba	(sku	(smi	(sce	spa)))))))	skl)	kwa))));
((((cal	ctr)	lel)	((dha	pst)	pgu))	(yli	(kla	(((kwa	ago)	skl)	(cgl	(sca	(sba	(sku	(smi	(sce	spa))))))))));
((((cal	ctr)	lel)	((dha	pst)	pgu))	(yli	((cgl	(sca	(sba	(sku	(smi	(sce	spa))))))	(((kwa	ago)	skl)	kla))));
((((cal	ctr)	lel)	((dha	pst)	pgu))	(yli	((kwa	ago)	(kla	(skl	(cgl	(sca	(sba	(sku	(smi	(sce	spa)))))))))));
((((cal	ctr)	lel)	((dha	pst)	pgu))	(yli	(kla	((kwa	ago)	(skl	(cgl	(sca	(sba	(sku	(smi	(sce	spa)))))))))));
((((cal	ctr)	lel)	((dha	pst)	pgu))	(yli	((skl	(cgl	(sca	(sba	(sku	(smi	(sce	spa)))))))	((kwa	ago)	kla))));
((((cal	ctr)	lel)	((dha	pst)	pgu))	(yli	(kwa	((kla	(skl	(cgl	(sca	(sba	(sku	(smi	(sce	spa))))))))	ago))));
((((cal	ctr)	lel)	((dha	pst)	pgu))	(yli	(ago	((kla	(skl	(cgl	(sca	(sba	(sku	(smi	(sce	spa))))))))	kwa))));
((((cal	ctr)	lel)	((dha	pst)	pgu))	(yli	(skl	(((kwa	ago)	kla)	(cgl	(sca	(sba	(sku	(smi	(sce	spa))))))))));
((((cal	ctr)	lel)	((dha	pst)	pgu))	(yli	((cgl	(sca	(sba	(sku	(smi	(sce	spa))))))	(((kwa	ago)	kla)	skl))));
((((cal	ctr)	lel)	((dha	pst)	pgu))	(yli	(((kwa	(cgl	(sca	(sba	(sku	(smi	(sce	spa)))))))	ago)	(kla	skl))));
((((cal	ctr)	lel)	((dha	pst)	pgu))	(yli	(kla	(((kwa	(cgl	(sca	(sba	(sku	(smi	(sce	spa)))))))	ago)	skl))));
((((cal	ctr)	lel)	((dha	pst)	pgu))	(yli	(skl	(((kwa	(cgl	(sca	(sba	(sku	(smi	(sce	spa)))))))	ago)	kla))));
((((cal	ctr)	lel)	((dha	pst)	pgu))	(yli	((kwa	(cgl	(sca	(sba	(sku	(smi	(sce	spa)))))))	((kla	skl)	ago))));
((((cal	ctr)	lel)	((dha	pst)	pgu))	(yli	(ago	((kla	skl)	(kwa	(cgl	(sca	(sba	(sku	(smi	(sce	spa)))))))))));
((((cal	ctr)	lel)	((dha	pst)	pgu))	(yli	(kwa	(((kla	skl)	ago)	(cgl	(sca	(sba	(sku	(smi	(sce	spa))))))))));
((((cal	ctr)	lel)	((dha	pst)	pgu))	(yli	((cgl	(sca	(sba	(sku	(smi	(sce	spa))))))	(((kla	skl)	ago)	kwa))));
((((cal	ctr)	lel)	((dha	pst)	pgu))	(yli	((kwa	(ago	(cgl	(sca	(sba	(sku	(smi	(sce	spa))))))))	(kla	skl))));
((((cal	ctr)	lel)	((dha	pst)	pgu))	(yli	(kla	((kwa	(ago	(cgl	(sca	(sba	(sku	(smi	(sce	spa))))))))	skl))));
((((cal	ctr)	lel)	((dha	pst)	pgu))	(yli	(skl	((kwa	(ago	(cgl	(sca	(sba	(sku	(smi	(sce	spa))))))))	kla))));
((((cal	ctr)	lel)	((dha	pst)	pgu))	(yli	(kwa	((kla	skl)	(ago	(cgl	(sca	(sba	(sku	(smi	(sce	spa)))))))))));
((((cal	ctr)	lel)	((dha	pst)	pgu))	(yli	((ago	(cgl	(sca	(sba	(sku	(smi	(sce	spa)))))))	((kla	skl)	kwa))));
((((cal	ctr)	lel)	((dha	pst)	pgu))	(yli	(ago	(((kla	skl)	kwa)	(cgl	(sca	(sba	(sku	(smi	(sce	spa))))))))));
((((cal	ctr)	lel)	((dha	pst)	pgu))	(yli	((cgl	(sca	(sba	(sku	(smi	(sce	spa))))))	(((kla	skl)	kwa)	ago))));
((((cal	ctr)	lel)	((dha	pst)	pgu))	(yli	((kwa	(cgl	(sca	(sba	(sku	(smi	(sce	spa)))))))	((kla	ago)	skl))));
((((cal	ctr)	lel)	((dha	pst)	pgu))	(yli	((kla	ago)	((kwa	(cgl	(sca	(sba	(sku	(smi	(sce	spa)))))))	skl))));
((((cal	ctr)	lel)	((dha	pst)	pgu))	(yli	(skl	((kwa	(cgl	(sca	(sba	(sku	(smi	(sce	spa)))))))	(kla	ago)))));
((((cal	ctr)	lel)	((dha	pst)	pgu))	(yli	(kla	(((kwa	(cgl	(sca	(sba	(sku	(smi	(sce	spa)))))))	skl)	ago))));
((((cal	ctr)	lel)	((dha	pst)	pgu))	(yli	(ago	(((kwa	(cgl	(sca	(sba	(sku	(smi	(sce	spa)))))))	skl)	kla))));
((((cal	ctr)	lel)	((dha	pst)	pgu))	(yli	(kwa	(((kla	ago)	skl)	(cgl	(sca	(sba	(sku	(smi	(sce	spa))))))))));
((((cal	ctr)	lel)	((dha	pst)	pgu))	(yli	((cgl	(sca	(sba	(sku	(smi	(sce	spa))))))	(((kla	ago)	skl)	kwa))));
((((cal	ctr)	lel)	((dha	pst)	pgu))	(yli	(kwa	(((kla	ago)	(cgl	(sca	(sba	(sku	(smi	(sce	spa)))))))	skl))));
((((cal	ctr)	lel)	((dha	pst)	pgu))	(yli	(((kla	ago)	(cgl	(sca	(sba	(sku	(smi	(sce	spa)))))))	(kwa	skl))));
((((cal	ctr)	lel)	((dha	pst)	pgu))	(yli	(skl	(kwa	((kla	ago)	(cgl	(sca	(sba	(sku	(smi	(sce	spa)))))))))));
((((cal	ctr)	lel)	((dha	pst)	pgu))	(yli	(kla	(ago	((kwa	skl)	(cgl	(sca	(sba	(sku	(smi	(sce	spa)))))))))));
((((cal	ctr)	lel)	((dha	pst)	pgu))	(yli	(ago	(kla	((kwa	skl)	(cgl	(sca	(sba	(sku	(smi	(sce	spa)))))))))));
((((cal	ctr)	lel)	((dha	pst)	pgu))	(yli	((kla	ago)	((kwa	skl)	(cgl	(sca	(sba	(sku	(smi	(sce	spa))))))))));
((((cal	ctr)	lel)	((dha	pst)	pgu))	(yli	((cgl	(sca	(sba	(sku	(smi	(sce	spa))))))	((kwa	skl)	(kla	ago)))));
((((cal	ctr)	lel)	((dha	pst)	pgu))	(yli	(kwa	((kla	ago)	(skl	(cgl	(sca	(sba	(sku	(smi	(sce	spa)))))))))));
((((cal	ctr)	lel)	((dha	pst)	pgu))	(yli	((kla	ago)	(kwa	(skl	(cgl	(sca	(sba	(sku	(smi	(sce	spa)))))))))));
((((cal	ctr)	lel)	((dha	pst)	pgu))	(yli	((skl	(cgl	(sca	(sba	(sku	(smi	(sce	spa)))))))	(kwa	(kla	ago)))));
((((cal	ctr)	lel)	((dha	pst)	pgu))	(yli	(kla	((kwa	(skl	(cgl	(sca	(sba	(sku	(smi	(sce	spa))))))))	ago))));
((((cal	ctr)	lel)	((dha	pst)	pgu))	(yli	(ago	((kwa	(skl	(cgl	(sca	(sba	(sku	(smi	(sce	spa))))))))	kla))));
((((cal	ctr)	lel)	((dha	pst)	pgu))	(yli	(skl	((kwa	(kla	ago))	(cgl	(sca	(sba	(sku	(smi	(sce	spa))))))))));
((((cal	ctr)	lel)	((dha	pst)	pgu))	(yli	((cgl	(sca	(sba	(sku	(smi	(sce	spa))))))	((kwa	(kla	ago))	skl))));
((((cal	ctr)	lel)	((dha	pst)	pgu))	(yli	(kwa	(((kla	(cgl	(sca	(sba	(sku	(smi	(sce	spa)))))))	ago)	skl))));
((((cal	ctr)	lel)	((dha	pst)	pgu))	(yli	(((kla	(cgl	(sca	(sba	(sku	(smi	(sce	spa)))))))	ago)	(kwa	skl))));
((((cal	ctr)	lel)	((dha	pst)	pgu))	(yli	(skl	(kwa	((kla	(cgl	(sca	(sba	(sku	(smi	(sce	spa)))))))	ago)))));
((((cal	ctr)	lel)	((dha	pst)	pgu))	(yli	((kla	(cgl	(sca	(sba	(sku	(smi	(sce	spa)))))))	((kwa	skl)	ago))));
((((cal	ctr)	lel)	((dha	pst)	pgu))	(yli	(ago	((kwa	skl)	(kla	(cgl	(sca	(sba	(sku	(smi	(sce	spa)))))))))));
((((cal	ctr)	lel)	((dha	pst)	pgu))	(yli	(kla	(((kwa	skl)	ago)	(cgl	(sca	(sba	(sku	(smi	(sce	spa))))))))));
((((cal	ctr)	lel)	((dha	pst)	pgu))	(yli	((cgl	(sca	(sba	(sku	(smi	(sce	spa))))))	(((kwa	skl)	ago)	kla))));
((((cal	ctr)	lel)	((dha	pst)	pgu))	(yli	(kwa	((kla	(ago	(cgl	(sca	(sba	(sku	(smi	(sce	spa))))))))	skl))));
((((cal	ctr)	lel)	((dha	pst)	pgu))	(yli	((kla	(ago	(cgl	(sca	(sba	(sku	(smi	(sce	spa))))))))	(kwa	skl))));
((((cal	ctr)	lel)	((dha	pst)	pgu))	(yli	(skl	(kwa	(kla	(ago	(cgl	(sca	(sba	(sku	(smi	(sce	spa))))))))))));
((((cal	ctr)	lel)	((dha	pst)	pgu))	(yli	(kla	((kwa	skl)	(ago	(cgl	(sca	(sba	(sku	(smi	(sce	spa)))))))))));
((((cal	ctr)	lel)	((dha	pst)	pgu))	(yli	((ago	(cgl	(sca	(sba	(sku	(smi	(sce	spa)))))))	((kwa	skl)	kla))));
((((cal	ctr)	lel)	((dha	pst)	pgu))	(yli	(ago	(((kwa	skl)	kla)	(cgl	(sca	(sba	(sku	(smi	(sce	spa))))))))));
((((cal	ctr)	lel)	((dha	pst)	pgu))	(yli	((cgl	(sca	(sba	(sku	(smi	(sce	spa))))))	(((kwa	skl)	kla)	ago))));
((((cal	ctr)	lel)	((dha	pst)	pgu))	(yli	((kwa	(cgl	(sca	(sba	(sku	(smi	(sce	spa)))))))	(kla	(skl	ago)))));
((((cal	ctr)	lel)	((dha	pst)	pgu))	(yli	(kla	((kwa	(cgl	(sca	(sba	(sku	(smi	(sce	spa)))))))	(skl	ago)))));
((((cal	ctr)	lel)	((dha	pst)	pgu))	(yli	((skl	ago)	((kwa	(cgl	(sca	(sba	(sku	(smi	(sce	spa)))))))	kla))));
((((cal	ctr)	lel)	((dha	pst)	pgu))	(yli	(skl	(((kwa	(cgl	(sca	(sba	(sku	(smi	(sce	spa)))))))	kla)	ago))));
((((cal	ctr)	lel)	((dha	pst)	pgu))	(yli	(ago	(((kwa	(cgl	(sca	(sba	(sku	(smi	(sce	spa)))))))	kla)	skl))));
((((cal	ctr)	lel)	((dha	pst)	pgu))	(yli	(kwa	((kla	(skl	ago))	(cgl	(sca	(sba	(sku	(smi	(sce	spa))))))))));
((((cal	ctr)	lel)	((dha	pst)	pgu))	(yli	((cgl	(sca	(sba	(sku	(smi	(sce	spa))))))	((kla	(skl	ago))	kwa))));
((((cal	ctr)	lel)	((dha	pst)	pgu))	(yli	(kwa	((kla	(cgl	(sca	(sba	(sku	(smi	(sce	spa)))))))	(skl	ago)))));
((((cal	ctr)	lel)	((dha	pst)	pgu))	(yli	((kla	(cgl	(sca	(sba	(sku	(smi	(sce	spa)))))))	(kwa	(skl	ago)))));
((((cal	ctr)	lel)	((dha	pst)	pgu))	(yli	((skl	ago)	(kwa	(kla	(cgl	(sca	(sba	(sku	(smi	(sce	spa)))))))))));
((((cal	ctr)	lel)	((dha	pst)	pgu))	(yli	(skl	((kwa	(kla	(cgl	(sca	(sba	(sku	(smi	(sce	spa))))))))	ago))));
((((cal	ctr)	lel)	((dha	pst)	pgu))	(yli	(ago	((kwa	(kla	(cgl	(sca	(sba	(sku	(smi	(sce	spa))))))))	skl))));
((((cal	ctr)	lel)	((dha	pst)	pgu))	(yli	(kla	((kwa	(skl	ago))	(cgl	(sca	(sba	(sku	(smi	(sce	spa))))))))));
((((cal	ctr)	lel)	((dha	pst)	pgu))	(yli	((cgl	(sca	(sba	(sku	(smi	(sce	spa))))))	((kwa	(skl	ago))	kla))));
((((cal	ctr)	lel)	((dha	pst)	pgu))	(yli	(kwa	(kla	((skl	ago)	(cgl	(sca	(sba	(sku	(smi	(sce	spa)))))))))));
((((cal	ctr)	lel)	((dha	pst)	pgu))	(yli	(kla	(kwa	((skl	ago)	(cgl	(sca	(sba	(sku	(smi	(sce	spa)))))))))));
((((cal	ctr)	lel)	((dha	pst)	pgu))	(yli	(((skl	ago)	(cgl	(sca	(sba	(sku	(smi	(sce	spa)))))))	(kwa	kla))));
((((cal	ctr)	lel)	((dha	pst)	pgu))	(yli	(skl	(ago	((kwa	kla)	(cgl	(sca	(sba	(sku	(smi	(sce	spa)))))))))));
((((cal	ctr)	lel)	((dha	pst)	pgu))	(yli	(ago	(skl	((kwa	kla)	(cgl	(sca	(sba	(sku	(smi	(sce	spa)))))))))));
((((cal	ctr)	lel)	((dha	pst)	pgu))	(yli	((skl	ago)	((kwa	kla)	(cgl	(sca	(sba	(sku	(smi	(sce	spa))))))))));
((((cal	ctr)	lel)	((dha	pst)	pgu))	(yli	((cgl	(sca	(sba	(sku	(smi	(sce	spa))))))	((kwa	kla)	(skl	ago)))));
((((cal	ctr)	lel)	((dha	pst)	pgu))	(yli	(kwa	(kla	((skl	(cgl	(sca	(sba	(sku	(smi	(sce	spa)))))))	ago)))));
((((cal	ctr)	lel)	((dha	pst)	pgu))	(yli	(kla	(kwa	((skl	(cgl	(sca	(sba	(sku	(smi	(sce	spa)))))))	ago)))));
((((cal	ctr)	lel)	((dha	pst)	pgu))	(yli	(((skl	(cgl	(sca	(sba	(sku	(smi	(sce	spa)))))))	ago)	(kwa	kla))));
((((cal	ctr)	lel)	((dha	pst)	pgu))	(yli	((skl	(cgl	(sca	(sba	(sku	(smi	(sce	spa)))))))	((kwa	kla)	ago))));
((((cal	ctr)	lel)	((dha	pst)	pgu))	(yli	(ago	((kwa	kla)	(skl	(cgl	(sca	(sba	(sku	(smi	(sce	spa)))))))))));
((((cal	ctr)	lel)	((dha	pst)	pgu))	(yli	(skl	(((kwa	kla)	ago)	(cgl	(sca	(sba	(sku	(smi	(sce	spa))))))))));
((((cal	ctr)	lel)	((dha	pst)	pgu))	(yli	((cgl	(sca	(sba	(sku	(smi	(sce	spa))))))	(((kwa	kla)	ago)	skl))));
((((cal	ctr)	lel)	((dha	pst)	pgu))	(yli	(kwa	(kla	(skl	(ago	(cgl	(sca	(sba	(sku	(smi	(sce	spa))))))))))));
((((cal	ctr)	lel)	((dha	pst)	pgu))	(yli	(kla	(kwa	(skl	(ago	(cgl	(sca	(sba	(sku	(smi	(sce	spa))))))))))));
((((cal	ctr)	lel)	((dha	pst)	pgu))	(yli	((skl	(ago	(cgl	(sca	(sba	(sku	(smi	(sce	spa))))))))	(kwa	kla))));
((((cal	ctr)	lel)	((dha	pst)	pgu))	(yli	(skl	((kwa	kla)	(ago	(cgl	(sca	(sba	(sku	(smi	(sce	spa)))))))))));
((((cal	ctr)	lel)	((dha	pst)	pgu))	(yli	((ago	(cgl	(sca	(sba	(sku	(smi	(sce	spa)))))))	((kwa	kla)	skl))));
((((cal	ctr)	lel)	((dha	pst)	pgu))	(yli	(ago	(((kwa	kla)	skl)	(cgl	(sca	(sba	(sku	(smi	(sce	spa))))))))));
((((cal	ctr)	lel)	((dha	pst)	pgu))	(yli	((cgl	(sca	(sba	(sku	(smi	(sce	spa))))))	(((kwa	kla)	skl)	ago))));
((pgu	((dha	((cal	ctr)	lel))	pst))	(yli	(((kwa	ago)	(cgl	(sca	(sba	(sku	(smi	(sce	spa)))))))	(kla	skl))));
((pgu	((dha	((cal	ctr)	lel))	pst))	(yli	(kla	(((kwa	ago)	(cgl	(sca	(sba	(sku	(smi	(sce	spa)))))))	skl))));
((pgu	((dha	((cal	ctr)	lel))	pst))	(yli	(skl	(((kwa	ago)	(cgl	(sca	(sba	(sku	(smi	(sce	spa)))))))	kla))));
((pgu	((dha	((cal	ctr)	lel))	pst))	(yli	(kwa	(ago	((kla	skl)	(cgl	(sca	(sba	(sku	(smi	(sce	spa)))))))))));
((pgu	((dha	((cal	ctr)	lel))	pst))	(yli	(ago	(kwa	((kla	skl)	(cgl	(sca	(sba	(sku	(smi	(sce	spa)))))))))));
((pgu	((dha	((cal	ctr)	lel))	pst))	(yli	((kwa	ago)	((kla	skl)	(cgl	(sca	(sba	(sku	(smi	(sce	spa))))))))));
((pgu	((dha	((cal	ctr)	lel))	pst))	(yli	((cgl	(sca	(sba	(sku	(smi	(sce	spa))))))	((kla	skl)	(kwa	ago)))));
((pgu	((dha	((cal	ctr)	lel))	pst))	(yli	((kwa	ago)	((kla	(cgl	(sca	(sba	(sku	(smi	(sce	spa)))))))	skl))));
((pgu	((dha	((cal	ctr)	lel))	pst))	(yli	((kla	(cgl	(sca	(sba	(sku	(smi	(sce	spa)))))))	((kwa	ago)	skl))));
((pgu	((dha	((cal	ctr)	lel))	pst))	(yli	(skl	((kwa	ago)	(kla	(cgl	(sca	(sba	(sku	(smi	(sce	spa)))))))))));
((pgu	((dha	((cal	ctr)	lel))	pst))	(yli	(kwa	(((kla	(cgl	(sca	(sba	(sku	(smi	(sce	spa)))))))	skl)	ago))));
((pgu	((dha	((cal	ctr)	lel))	pst))	(yli	(ago	(((kla	(cgl	(sca	(sba	(sku	(smi	(sce	spa)))))))	skl)	kwa))));
((pgu	((dha	((cal	ctr)	lel))	pst))	(yli	(kla	(((kwa	ago)	skl)	(cgl	(sca	(sba	(sku	(smi	(sce	spa))))))))));
((pgu	((dha	((cal	ctr)	lel))	pst))	(yli	((cgl	(sca	(sba	(sku	(smi	(sce	spa))))))	(((kwa	ago)	skl)	kla))));
((pgu	((dha	((cal	ctr)	lel))	pst))	(yli	((kwa	ago)	(kla	(skl	(cgl	(sca	(sba	(sku	(smi	(sce	spa)))))))))));
((pgu	((dha	((cal	ctr)	lel))	pst))	(yli	(kla	((kwa	ago)	(skl	(cgl	(sca	(sba	(sku	(smi	(sce	spa)))))))))));
((pgu	((dha	((cal	ctr)	lel))	pst))	(yli	((skl	(cgl	(sca	(sba	(sku	(smi	(sce	spa)))))))	((kwa	ago)	kla))));
((pgu	((dha	((cal	ctr)	lel))	pst))	(yli	(kwa	((kla	(skl	(cgl	(sca	(sba	(sku	(smi	(sce	spa))))))))	ago))));
((pgu	((dha	((cal	ctr)	lel))	pst))	(yli	(ago	((kla	(skl	(cgl	(sca	(sba	(sku	(smi	(sce	spa))))))))	kwa))));
((pgu	((dha	((cal	ctr)	lel))	pst))	(yli	(skl	(((kwa	ago)	kla)	(cgl	(sca	(sba	(sku	(smi	(sce	spa))))))))));
((pgu	((dha	((cal	ctr)	lel))	pst))	(yli	((cgl	(sca	(sba	(sku	(smi	(sce	spa))))))	(((kwa	ago)	kla)	skl))));
((pgu	((dha	((cal	ctr)	lel))	pst))	(yli	(((kwa	(cgl	(sca	(sba	(sku	(smi	(sce	spa)))))))	ago)	(kla	skl))));
((pgu	((dha	((cal	ctr)	lel))	pst))	(yli	(kla	(((kwa	(cgl	(sca	(sba	(sku	(smi	(sce	spa)))))))	ago)	skl))));
((pgu	((dha	((cal	ctr)	lel))	pst))	(yli	(skl	(((kwa	(cgl	(sca	(sba	(sku	(smi	(sce	spa)))))))	ago)	kla))));
((pgu	((dha	((cal	ctr)	lel))	pst))	(yli	((kwa	(cgl	(sca	(sba	(sku	(smi	(sce	spa)))))))	((kla	skl)	ago))));
((pgu	((dha	((cal	ctr)	lel))	pst))	(yli	(ago	((kla	skl)	(kwa	(cgl	(sca	(sba	(sku	(smi	(sce	spa)))))))))));
((pgu	((dha	((cal	ctr)	lel))	pst))	(yli	(kwa	(((kla	skl)	ago)	(cgl	(sca	(sba	(sku	(smi	(sce	spa))))))))));
((pgu	((dha	((cal	ctr)	lel))	pst))	(yli	((cgl	(sca	(sba	(sku	(smi	(sce	spa))))))	(((kla	skl)	ago)	kwa))));
((pgu	((dha	((cal	ctr)	lel))	pst))	(yli	((kwa	(ago	(cgl	(sca	(sba	(sku	(smi	(sce	spa))))))))	(kla	skl))));
((pgu	((dha	((cal	ctr)	lel))	pst))	(yli	(kla	((kwa	(ago	(cgl	(sca	(sba	(sku	(smi	(sce	spa))))))))	skl))));
((pgu	((dha	((cal	ctr)	lel))	pst))	(yli	(skl	((kwa	(ago	(cgl	(sca	(sba	(sku	(smi	(sce	spa))))))))	kla))));
((pgu	((dha	((cal	ctr)	lel))	pst))	(yli	(kwa	((kla	skl)	(ago	(cgl	(sca	(sba	(sku	(smi	(sce	spa)))))))))));
((pgu	((dha	((cal	ctr)	lel))	pst))	(yli	((ago	(cgl	(sca	(sba	(sku	(smi	(sce	spa)))))))	((kla	skl)	kwa))));
((pgu	((dha	((cal	ctr)	lel))	pst))	(yli	(ago	(((kla	skl)	kwa)	(cgl	(sca	(sba	(sku	(smi	(sce	spa))))))))));
((pgu	((dha	((cal	ctr)	lel))	pst))	(yli	((cgl	(sca	(sba	(sku	(smi	(sce	spa))))))	(((kla	skl)	kwa)	ago))));
((pgu	((dha	((cal	ctr)	lel))	pst))	(yli	((kwa	(cgl	(sca	(sba	(sku	(smi	(sce	spa)))))))	((kla	ago)	skl))));
((pgu	((dha	((cal	ctr)	lel))	pst))	(yli	((kla	ago)	((kwa	(cgl	(sca	(sba	(sku	(smi	(sce	spa)))))))	skl))));
((pgu	((dha	((cal	ctr)	lel))	pst))	(yli	(skl	((kwa	(cgl	(sca	(sba	(sku	(smi	(sce	spa)))))))	(kla	ago)))));
((pgu	((dha	((cal	ctr)	lel))	pst))	(yli	(kla	(((kwa	(cgl	(sca	(sba	(sku	(smi	(sce	spa)))))))	skl)	ago))));
((pgu	((dha	((cal	ctr)	lel))	pst))	(yli	(ago	(((kwa	(cgl	(sca	(sba	(sku	(smi	(sce	spa)))))))	skl)	kla))));
((pgu	((dha	((cal	ctr)	lel))	pst))	(yli	(kwa	(((kla	ago)	skl)	(cgl	(sca	(sba	(sku	(smi	(sce	spa))))))))));
((pgu	((dha	((cal	ctr)	lel))	pst))	(yli	((cgl	(sca	(sba	(sku	(smi	(sce	spa))))))	(((kla	ago)	skl)	kwa))));
((pgu	((dha	((cal	ctr)	lel))	pst))	(yli	(kwa	(((kla	ago)	(cgl	(sca	(sba	(sku	(smi	(sce	spa)))))))	skl))));
((pgu	((dha	((cal	ctr)	lel))	pst))	(yli	(((kla	ago)	(cgl	(sca	(sba	(sku	(smi	(sce	spa)))))))	(kwa	skl))));
((pgu	((dha	((cal	ctr)	lel))	pst))	(yli	(skl	(kwa	((kla	ago)	(cgl	(sca	(sba	(sku	(smi	(sce	spa)))))))))));
((pgu	((dha	((cal	ctr)	lel))	pst))	(yli	(kla	(ago	((kwa	skl)	(cgl	(sca	(sba	(sku	(smi	(sce	spa)))))))))));
((pgu	((dha	((cal	ctr)	lel))	pst))	(yli	(ago	(kla	((kwa	skl)	(cgl	(sca	(sba	(sku	(smi	(sce	spa)))))))))));
((pgu	((dha	((cal	ctr)	lel))	pst))	(yli	((kla	ago)	((kwa	skl)	(cgl	(sca	(sba	(sku	(smi	(sce	spa))))))))));
((pgu	((dha	((cal	ctr)	lel))	pst))	(yli	((cgl	(sca	(sba	(sku	(smi	(sce	spa))))))	((kwa	skl)	(kla	ago)))));
((pgu	((dha	((cal	ctr)	lel))	pst))	(yli	(kwa	((kla	ago)	(skl	(cgl	(sca	(sba	(sku	(smi	(sce	spa)))))))))));
((pgu	((dha	((cal	ctr)	lel))	pst))	(yli	((kla	ago)	(kwa	(skl	(cgl	(sca	(sba	(sku	(smi	(sce	spa)))))))))));
((pgu	((dha	((cal	ctr)	lel))	pst))	(yli	((skl	(cgl	(sca	(sba	(sku	(smi	(sce	spa)))))))	(kwa	(kla	ago)))));
((pgu	((dha	((cal	ctr)	lel))	pst))	(yli	(kla	((kwa	(skl	(cgl	(sca	(sba	(sku	(smi	(sce	spa))))))))	ago))));
((pgu	((dha	((cal	ctr)	lel))	pst))	(yli	(ago	((kwa	(skl	(cgl	(sca	(sba	(sku	(smi	(sce	spa))))))))	kla))));
((pgu	((dha	((cal	ctr)	lel))	pst))	(yli	(skl	((kwa	(kla	ago))	(cgl	(sca	(sba	(sku	(smi	(sce	spa))))))))));
((pgu	((dha	((cal	ctr)	lel))	pst))	(yli	((cgl	(sca	(sba	(sku	(smi	(sce	spa))))))	((kwa	(kla	ago))	skl))));
((pgu	((dha	((cal	ctr)	lel))	pst))	(yli	(kwa	(((kla	(cgl	(sca	(sba	(sku	(smi	(sce	spa)))))))	ago)	skl))));
((pgu	((dha	((cal	ctr)	lel))	pst))	(yli	(((kla	(cgl	(sca	(sba	(sku	(smi	(sce	spa)))))))	ago)	(kwa	skl))));
((pgu	((dha	((cal	ctr)	lel))	pst))	(yli	(skl	(kwa	((kla	(cgl	(sca	(sba	(sku	(smi	(sce	spa)))))))	ago)))));
((pgu	((dha	((cal	ctr)	lel))	pst))	(yli	((kla	(cgl	(sca	(sba	(sku	(smi	(sce	spa)))))))	((kwa	skl)	ago))));
((pgu	((dha	((cal	ctr)	lel))	pst))	(yli	(ago	((kwa	skl)	(kla	(cgl	(sca	(sba	(sku	(smi	(sce	spa)))))))))));
((pgu	((dha	((cal	ctr)	lel))	pst))	(yli	(kla	(((kwa	skl)	ago)	(cgl	(sca	(sba	(sku	(smi	(sce	spa))))))))));
((pgu	((dha	((cal	ctr)	lel))	pst))	(yli	((cgl	(sca	(sba	(sku	(smi	(sce	spa))))))	(((kwa	skl)	ago)	kla))));
((pgu	((dha	((cal	ctr)	lel))	pst))	(yli	(kwa	((kla	(ago	(cgl	(sca	(sba	(sku	(smi	(sce	spa))))))))	skl))));
((pgu	((dha	((cal	ctr)	lel))	pst))	(yli	((kla	(ago	(cgl	(sca	(sba	(sku	(smi	(sce	spa))))))))	(kwa	skl))));
((pgu	((dha	((cal	ctr)	lel))	pst))	(yli	(skl	(kwa	(kla	(ago	(cgl	(sca	(sba	(sku	(smi	(sce	spa))))))))))));
((pgu	((dha	((cal	ctr)	lel))	pst))	(yli	(kla	((kwa	skl)	(ago	(cgl	(sca	(sba	(sku	(smi	(sce	spa)))))))))));
((pgu	((dha	((cal	ctr)	lel))	pst))	(yli	((ago	(cgl	(sca	(sba	(sku	(smi	(sce	spa)))))))	((kwa	skl)	kla))));
((pgu	((dha	((cal	ctr)	lel))	pst))	(yli	(ago	(((kwa	skl)	kla)	(cgl	(sca	(sba	(sku	(smi	(sce	spa))))))))));
((pgu	((dha	((cal	ctr)	lel))	pst))	(yli	((cgl	(sca	(sba	(sku	(smi	(sce	spa))))))	(((kwa	skl)	kla)	ago))));
((pgu	((dha	((cal	ctr)	lel))	pst))	(yli	((kwa	(cgl	(sca	(sba	(sku	(smi	(sce	spa)))))))	(kla	(skl	ago)))));
((pgu	((dha	((cal	ctr)	lel))	pst))	(yli	(kla	((kwa	(cgl	(sca	(sba	(sku	(smi	(sce	spa)))))))	(skl	ago)))));
((pgu	((dha	((cal	ctr)	lel))	pst))	(yli	((skl	ago)	((kwa	(cgl	(sca	(sba	(sku	(smi	(sce	spa)))))))	kla))));
((pgu	((dha	((cal	ctr)	lel))	pst))	(yli	(skl	(((kwa	(cgl	(sca	(sba	(sku	(smi	(sce	spa)))))))	kla)	ago))));
((pgu	((dha	((cal	ctr)	lel))	pst))	(yli	(ago	(((kwa	(cgl	(sca	(sba	(sku	(smi	(sce	spa)))))))	kla)	skl))));
((pgu	((dha	((cal	ctr)	lel))	pst))	(yli	(kwa	((kla	(skl	ago))	(cgl	(sca	(sba	(sku	(smi	(sce	spa))))))))));
((pgu	((dha	((cal	ctr)	lel))	pst))	(yli	((cgl	(sca	(sba	(sku	(smi	(sce	spa))))))	((kla	(skl	ago))	kwa))));
((pgu	((dha	((cal	ctr)	lel))	pst))	(yli	(kwa	((kla	(cgl	(sca	(sba	(sku	(smi	(sce	spa)))))))	(skl	ago)))));
((pgu	((dha	((cal	ctr)	lel))	pst))	(yli	((kla	(cgl	(sca	(sba	(sku	(smi	(sce	spa)))))))	(kwa	(skl	ago)))));
((pgu	((dha	((cal	ctr)	lel))	pst))	(yli	((skl	ago)	(kwa	(kla	(cgl	(sca	(sba	(sku	(smi	(sce	spa)))))))))));
((pgu	((dha	((cal	ctr)	lel))	pst))	(yli	(skl	((kwa	(kla	(cgl	(sca	(sba	(sku	(smi	(sce	spa))))))))	ago))));
((pgu	((dha	((cal	ctr)	lel))	pst))	(yli	(ago	((kwa	(kla	(cgl	(sca	(sba	(sku	(smi	(sce	spa))))))))	skl))));
((pgu	((dha	((cal	ctr)	lel))	pst))	(yli	(kla	((kwa	(skl	ago))	(cgl	(sca	(sba	(sku	(smi	(sce	spa))))))))));
((pgu	((dha	((cal	ctr)	lel))	pst))	(yli	((cgl	(sca	(sba	(sku	(smi	(sce	spa))))))	((kwa	(skl	ago))	kla))));
((pgu	((dha	((cal	ctr)	lel))	pst))	(yli	(kwa	(kla	((skl	ago)	(cgl	(sca	(sba	(sku	(smi	(sce	spa)))))))))));
((pgu	((dha	((cal	ctr)	lel))	pst))	(yli	(kla	(kwa	((skl	ago)	(cgl	(sca	(sba	(sku	(smi	(sce	spa)))))))))));
((pgu	((dha	((cal	ctr)	lel))	pst))	(yli	(((skl	ago)	(cgl	(sca	(sba	(sku	(smi	(sce	spa)))))))	(kwa	kla))));
((pgu	((dha	((cal	ctr)	lel))	pst))	(yli	(skl	(ago	((kwa	kla)	(cgl	(sca	(sba	(sku	(smi	(sce	spa)))))))))));
((pgu	((dha	((cal	ctr)	lel))	pst))	(yli	(ago	(skl	((kwa	kla)	(cgl	(sca	(sba	(sku	(smi	(sce	spa)))))))))));
((pgu	((dha	((cal	ctr)	lel))	pst))	(yli	((skl	ago)	((kwa	kla)	(cgl	(sca	(sba	(sku	(smi	(sce	spa))))))))));
((pgu	((dha	((cal	ctr)	lel))	pst))	(yli	((cgl	(sca	(sba	(sku	(smi	(sce	spa))))))	((kwa	kla)	(skl	ago)))));
((pgu	((dha	((cal	ctr)	lel))	pst))	(yli	(kwa	(kla	((skl	(cgl	(sca	(sba	(sku	(smi	(sce	spa)))))))	ago)))));
((pgu	((dha	((cal	ctr)	lel))	pst))	(yli	(kla	(kwa	((skl	(cgl	(sca	(sba	(sku	(smi	(sce	spa)))))))	ago)))));
((pgu	((dha	((cal	ctr)	lel))	pst))	(yli	(((skl	(cgl	(sca	(sba	(sku	(smi	(sce	spa)))))))	ago)	(kwa	kla))));
((pgu	((dha	((cal	ctr)	lel))	pst))	(yli	((skl	(cgl	(sca	(sba	(sku	(smi	(sce	spa)))))))	((kwa	kla)	ago))));
((pgu	((dha	((cal	ctr)	lel))	pst))	(yli	(ago	((kwa	kla)	(skl	(cgl	(sca	(sba	(sku	(smi	(sce	spa)))))))))));
((pgu	((dha	((cal	ctr)	lel))	pst))	(yli	(skl	(((kwa	kla)	ago)	(cgl	(sca	(sba	(sku	(smi	(sce	spa))))))))));
((pgu	((dha	((cal	ctr)	lel))	pst))	(yli	((cgl	(sca	(sba	(sku	(smi	(sce	spa))))))	(((kwa	kla)	ago)	skl))));
((pgu	((dha	((cal	ctr)	lel))	pst))	(yli	(kwa	(kla	(skl	(ago	(cgl	(sca	(sba	(sku	(smi	(sce	spa))))))))))));
((pgu	((dha	((cal	ctr)	lel))	pst))	(yli	(kla	(kwa	(skl	(ago	(cgl	(sca	(sba	(sku	(smi	(sce	spa))))))))))));
((pgu	((dha	((cal	ctr)	lel))	pst))	(yli	((skl	(ago	(cgl	(sca	(sba	(sku	(smi	(sce	spa))))))))	(kwa	kla))));
((pgu	((dha	((cal	ctr)	lel))	pst))	(yli	(skl	((kwa	kla)	(ago	(cgl	(sca	(sba	(sku	(smi	(sce	spa)))))))))));
((pgu	((dha	((cal	ctr)	lel))	pst))	(yli	((ago	(cgl	(sca	(sba	(sku	(smi	(sce	spa)))))))	((kwa	kla)	skl))));
((pgu	((dha	((cal	ctr)	lel))	pst))	(yli	(ago	(((kwa	kla)	skl)	(cgl	(sca	(sba	(sku	(smi	(sce	spa))))))))));
((pgu	((dha	((cal	ctr)	lel))	pst))	(yli	((cgl	(sca	(sba	(sku	(smi	(sce	spa))))))	(((kwa	kla)	skl)	ago))));
(((dha	((cal	ctr)	lel))	(pgu	pst))	(yli	(((kwa	ago)	(cgl	(sca	(sba	(sku	(smi	(sce	spa)))))))	(kla	skl))));
(((dha	((cal	ctr)	lel))	(pgu	pst))	(yli	(kla	(((kwa	ago)	(cgl	(sca	(sba	(sku	(smi	(sce	spa)))))))	skl))));
(((dha	((cal	ctr)	lel))	(pgu	pst))	(yli	(skl	(((kwa	ago)	(cgl	(sca	(sba	(sku	(smi	(sce	spa)))))))	kla))));
(((dha	((cal	ctr)	lel))	(pgu	pst))	(yli	(kwa	(ago	((kla	skl)	(cgl	(sca	(sba	(sku	(smi	(sce	spa)))))))))));
(((dha	((cal	ctr)	lel))	(pgu	pst))	(yli	(ago	(kwa	((kla	skl)	(cgl	(sca	(sba	(sku	(smi	(sce	spa)))))))))));
(((dha	((cal	ctr)	lel))	(pgu	pst))	(yli	((kwa	ago)	((kla	skl)	(cgl	(sca	(sba	(sku	(smi	(sce	spa))))))))));
(((dha	((cal	ctr)	lel))	(pgu	pst))	(yli	((cgl	(sca	(sba	(sku	(smi	(sce	spa))))))	((kla	skl)	(kwa	ago)))));
(((dha	((cal	ctr)	lel))	(pgu	pst))	(yli	((kwa	ago)	((kla	(cgl	(sca	(sba	(sku	(smi	(sce	spa)))))))	skl))));
(((dha	((cal	ctr)	lel))	(pgu	pst))	(yli	((kla	(cgl	(sca	(sba	(sku	(smi	(sce	spa)))))))	((kwa	ago)	skl))));
(((dha	((cal	ctr)	lel))	(pgu	pst))	(yli	(skl	((kwa	ago)	(kla	(cgl	(sca	(sba	(sku	(smi	(sce	spa)))))))))));
(((dha	((cal	ctr)	lel))	(pgu	pst))	(yli	(kwa	(((kla	(cgl	(sca	(sba	(sku	(smi	(sce	spa)))))))	skl)	ago))));
(((dha	((cal	ctr)	lel))	(pgu	pst))	(yli	(ago	(((kla	(cgl	(sca	(sba	(sku	(smi	(sce	spa)))))))	skl)	kwa))));
(((dha	((cal	ctr)	lel))	(pgu	pst))	(yli	(kla	(((kwa	ago)	skl)	(cgl	(sca	(sba	(sku	(smi	(sce	spa))))))))));
(((dha	((cal	ctr)	lel))	(pgu	pst))	(yli	((cgl	(sca	(sba	(sku	(smi	(sce	spa))))))	(((kwa	ago)	skl)	kla))));
(((dha	((cal	ctr)	lel))	(pgu	pst))	(yli	((kwa	ago)	(kla	(skl	(cgl	(sca	(sba	(sku	(smi	(sce	spa)))))))))));
(((dha	((cal	ctr)	lel))	(pgu	pst))	(yli	(kla	((kwa	ago)	(skl	(cgl	(sca	(sba	(sku	(smi	(sce	spa)))))))))));
(((dha	((cal	ctr)	lel))	(pgu	pst))	(yli	((skl	(cgl	(sca	(sba	(sku	(smi	(sce	spa)))))))	((kwa	ago)	kla))));
(((dha	((cal	ctr)	lel))	(pgu	pst))	(yli	(kwa	((kla	(skl	(cgl	(sca	(sba	(sku	(smi	(sce	spa))))))))	ago))));
(((dha	((cal	ctr)	lel))	(pgu	pst))	(yli	(ago	((kla	(skl	(cgl	(sca	(sba	(sku	(smi	(sce	spa))))))))	kwa))));
(((dha	((cal	ctr)	lel))	(pgu	pst))	(yli	(skl	(((kwa	ago)	kla)	(cgl	(sca	(sba	(sku	(smi	(sce	spa))))))))));
(((dha	((cal	ctr)	lel))	(pgu	pst))	(yli	((cgl	(sca	(sba	(sku	(smi	(sce	spa))))))	(((kwa	ago)	kla)	skl))));
(((dha	((cal	ctr)	lel))	(pgu	pst))	(yli	(((kwa	(cgl	(sca	(sba	(sku	(smi	(sce	spa)))))))	ago)	(kla	skl))));
(((dha	((cal	ctr)	lel))	(pgu	pst))	(yli	(kla	(((kwa	(cgl	(sca	(sba	(sku	(smi	(sce	spa)))))))	ago)	skl))));
(((dha	((cal	ctr)	lel))	(pgu	pst))	(yli	(skl	(((kwa	(cgl	(sca	(sba	(sku	(smi	(sce	spa)))))))	ago)	kla))));
(((dha	((cal	ctr)	lel))	(pgu	pst))	(yli	((kwa	(cgl	(sca	(sba	(sku	(smi	(sce	spa)))))))	((kla	skl)	ago))));
(((dha	((cal	ctr)	lel))	(pgu	pst))	(yli	(ago	((kla	skl)	(kwa	(cgl	(sca	(sba	(sku	(smi	(sce	spa)))))))))));
(((dha	((cal	ctr)	lel))	(pgu	pst))	(yli	(kwa	(((kla	skl)	ago)	(cgl	(sca	(sba	(sku	(smi	(sce	spa))))))))));
(((dha	((cal	ctr)	lel))	(pgu	pst))	(yli	((cgl	(sca	(sba	(sku	(smi	(sce	spa))))))	(((kla	skl)	ago)	kwa))));
(((dha	((cal	ctr)	lel))	(pgu	pst))	(yli	((kwa	(ago	(cgl	(sca	(sba	(sku	(smi	(sce	spa))))))))	(kla	skl))));
(((dha	((cal	ctr)	lel))	(pgu	pst))	(yli	(kla	((kwa	(ago	(cgl	(sca	(sba	(sku	(smi	(sce	spa))))))))	skl))));
(((dha	((cal	ctr)	lel))	(pgu	pst))	(yli	(skl	((kwa	(ago	(cgl	(sca	(sba	(sku	(smi	(sce	spa))))))))	kla))));
(((dha	((cal	ctr)	lel))	(pgu	pst))	(yli	(kwa	((kla	skl)	(ago	(cgl	(sca	(sba	(sku	(smi	(sce	spa)))))))))));
(((dha	((cal	ctr)	lel))	(pgu	pst))	(yli	((ago	(cgl	(sca	(sba	(sku	(smi	(sce	spa)))))))	((kla	skl)	kwa))));
(((dha	((cal	ctr)	lel))	(pgu	pst))	(yli	(ago	(((kla	skl)	kwa)	(cgl	(sca	(sba	(sku	(smi	(sce	spa))))))))));
(((dha	((cal	ctr)	lel))	(pgu	pst))	(yli	((cgl	(sca	(sba	(sku	(smi	(sce	spa))))))	(((kla	skl)	kwa)	ago))));
(((dha	((cal	ctr)	lel))	(pgu	pst))	(yli	((kwa	(cgl	(sca	(sba	(sku	(smi	(sce	spa)))))))	((kla	ago)	skl))));
(((dha	((cal	ctr)	lel))	(pgu	pst))	(yli	((kla	ago)	((kwa	(cgl	(sca	(sba	(sku	(smi	(sce	spa)))))))	skl))));
(((dha	((cal	ctr)	lel))	(pgu	pst))	(yli	(skl	((kwa	(cgl	(sca	(sba	(sku	(smi	(sce	spa)))))))	(kla	ago)))));
(((dha	((cal	ctr)	lel))	(pgu	pst))	(yli	(kla	(((kwa	(cgl	(sca	(sba	(sku	(smi	(sce	spa)))))))	skl)	ago))));
(((dha	((cal	ctr)	lel))	(pgu	pst))	(yli	(ago	(((kwa	(cgl	(sca	(sba	(sku	(smi	(sce	spa)))))))	skl)	kla))));
(((dha	((cal	ctr)	lel))	(pgu	pst))	(yli	(kwa	(((kla	ago)	skl)	(cgl	(sca	(sba	(sku	(smi	(sce	spa))))))))));
(((dha	((cal	ctr)	lel))	(pgu	pst))	(yli	((cgl	(sca	(sba	(sku	(smi	(sce	spa))))))	(((kla	ago)	skl)	kwa))));
(((dha	((cal	ctr)	lel))	(pgu	pst))	(yli	(kwa	(((kla	ago)	(cgl	(sca	(sba	(sku	(smi	(sce	spa)))))))	skl))));
(((dha	((cal	ctr)	lel))	(pgu	pst))	(yli	(((kla	ago)	(cgl	(sca	(sba	(sku	(smi	(sce	spa)))))))	(kwa	skl))));
(((dha	((cal	ctr)	lel))	(pgu	pst))	(yli	(skl	(kwa	((kla	ago)	(cgl	(sca	(sba	(sku	(smi	(sce	spa)))))))))));
(((dha	((cal	ctr)	lel))	(pgu	pst))	(yli	(kla	(ago	((kwa	skl)	(cgl	(sca	(sba	(sku	(smi	(sce	spa)))))))))));
(((dha	((cal	ctr)	lel))	(pgu	pst))	(yli	(ago	(kla	((kwa	skl)	(cgl	(sca	(sba	(sku	(smi	(sce	spa)))))))))));
(((dha	((cal	ctr)	lel))	(pgu	pst))	(yli	((kla	ago)	((kwa	skl)	(cgl	(sca	(sba	(sku	(smi	(sce	spa))))))))));
(((dha	((cal	ctr)	lel))	(pgu	pst))	(yli	((cgl	(sca	(sba	(sku	(smi	(sce	spa))))))	((kwa	skl)	(kla	ago)))));
(((dha	((cal	ctr)	lel))	(pgu	pst))	(yli	(kwa	((kla	ago)	(skl	(cgl	(sca	(sba	(sku	(smi	(sce	spa)))))))))));
(((dha	((cal	ctr)	lel))	(pgu	pst))	(yli	((kla	ago)	(kwa	(skl	(cgl	(sca	(sba	(sku	(smi	(sce	spa)))))))))));
(((dha	((cal	ctr)	lel))	(pgu	pst))	(yli	((skl	(cgl	(sca	(sba	(sku	(smi	(sce	spa)))))))	(kwa	(kla	ago)))));
(((dha	((cal	ctr)	lel))	(pgu	pst))	(yli	(kla	((kwa	(skl	(cgl	(sca	(sba	(sku	(smi	(sce	spa))))))))	ago))));
(((dha	((cal	ctr)	lel))	(pgu	pst))	(yli	(ago	((kwa	(skl	(cgl	(sca	(sba	(sku	(smi	(sce	spa))))))))	kla))));
(((dha	((cal	ctr)	lel))	(pgu	pst))	(yli	(skl	((kwa	(kla	ago))	(cgl	(sca	(sba	(sku	(smi	(sce	spa))))))))));
(((dha	((cal	ctr)	lel))	(pgu	pst))	(yli	((cgl	(sca	(sba	(sku	(smi	(sce	spa))))))	((kwa	(kla	ago))	skl))));
(((dha	((cal	ctr)	lel))	(pgu	pst))	(yli	(kwa	(((kla	(cgl	(sca	(sba	(sku	(smi	(sce	spa)))))))	ago)	skl))));
(((dha	((cal	ctr)	lel))	(pgu	pst))	(yli	(((kla	(cgl	(sca	(sba	(sku	(smi	(sce	spa)))))))	ago)	(kwa	skl))));
(((dha	((cal	ctr)	lel))	(pgu	pst))	(yli	(skl	(kwa	((kla	(cgl	(sca	(sba	(sku	(smi	(sce	spa)))))))	ago)))));
(((dha	((cal	ctr)	lel))	(pgu	pst))	(yli	((kla	(cgl	(sca	(sba	(sku	(smi	(sce	spa)))))))	((kwa	skl)	ago))));
(((dha	((cal	ctr)	lel))	(pgu	pst))	(yli	(ago	((kwa	skl)	(kla	(cgl	(sca	(sba	(sku	(smi	(sce	spa)))))))))));
(((dha	((cal	ctr)	lel))	(pgu	pst))	(yli	(kla	(((kwa	skl)	ago)	(cgl	(sca	(sba	(sku	(smi	(sce	spa))))))))));
(((dha	((cal	ctr)	lel))	(pgu	pst))	(yli	((cgl	(sca	(sba	(sku	(smi	(sce	spa))))))	(((kwa	skl)	ago)	kla))));
(((dha	((cal	ctr)	lel))	(pgu	pst))	(yli	(kwa	((kla	(ago	(cgl	(sca	(sba	(sku	(smi	(sce	spa))))))))	skl))));
(((dha	((cal	ctr)	lel))	(pgu	pst))	(yli	((kla	(ago	(cgl	(sca	(sba	(sku	(smi	(sce	spa))))))))	(kwa	skl))));
(((dha	((cal	ctr)	lel))	(pgu	pst))	(yli	(skl	(kwa	(kla	(ago	(cgl	(sca	(sba	(sku	(smi	(sce	spa))))))))))));
(((dha	((cal	ctr)	lel))	(pgu	pst))	(yli	(kla	((kwa	skl)	(ago	(cgl	(sca	(sba	(sku	(smi	(sce	spa)))))))))));
(((dha	((cal	ctr)	lel))	(pgu	pst))	(yli	((ago	(cgl	(sca	(sba	(sku	(smi	(sce	spa)))))))	((kwa	skl)	kla))));
(((dha	((cal	ctr)	lel))	(pgu	pst))	(yli	(ago	(((kwa	skl)	kla)	(cgl	(sca	(sba	(sku	(smi	(sce	spa))))))))));
(((dha	((cal	ctr)	lel))	(pgu	pst))	(yli	((cgl	(sca	(sba	(sku	(smi	(sce	spa))))))	(((kwa	skl)	kla)	ago))));
(((dha	((cal	ctr)	lel))	(pgu	pst))	(yli	((kwa	(cgl	(sca	(sba	(sku	(smi	(sce	spa)))))))	(kla	(skl	ago)))));
(((dha	((cal	ctr)	lel))	(pgu	pst))	(yli	(kla	((kwa	(cgl	(sca	(sba	(sku	(smi	(sce	spa)))))))	(skl	ago)))));
(((dha	((cal	ctr)	lel))	(pgu	pst))	(yli	((skl	ago)	((kwa	(cgl	(sca	(sba	(sku	(smi	(sce	spa)))))))	kla))));
(((dha	((cal	ctr)	lel))	(pgu	pst))	(yli	(skl	(((kwa	(cgl	(sca	(sba	(sku	(smi	(sce	spa)))))))	kla)	ago))));
(((dha	((cal	ctr)	lel))	(pgu	pst))	(yli	(ago	(((kwa	(cgl	(sca	(sba	(sku	(smi	(sce	spa)))))))	kla)	skl))));
(((dha	((cal	ctr)	lel))	(pgu	pst))	(yli	(kwa	((kla	(skl	ago))	(cgl	(sca	(sba	(sku	(smi	(sce	spa))))))))));
(((dha	((cal	ctr)	lel))	(pgu	pst))	(yli	((cgl	(sca	(sba	(sku	(smi	(sce	spa))))))	((kla	(skl	ago))	kwa))));
(((dha	((cal	ctr)	lel))	(pgu	pst))	(yli	(kwa	((kla	(cgl	(sca	(sba	(sku	(smi	(sce	spa)))))))	(skl	ago)))));
(((dha	((cal	ctr)	lel))	(pgu	pst))	(yli	((kla	(cgl	(sca	(sba	(sku	(smi	(sce	spa)))))))	(kwa	(skl	ago)))));
(((dha	((cal	ctr)	lel))	(pgu	pst))	(yli	((skl	ago)	(kwa	(kla	(cgl	(sca	(sba	(sku	(smi	(sce	spa)))))))))));
(((dha	((cal	ctr)	lel))	(pgu	pst))	(yli	(skl	((kwa	(kla	(cgl	(sca	(sba	(sku	(smi	(sce	spa))))))))	ago))));
(((dha	((cal	ctr)	lel))	(pgu	pst))	(yli	(ago	((kwa	(kla	(cgl	(sca	(sba	(sku	(smi	(sce	spa))))))))	skl))));
(((dha	((cal	ctr)	lel))	(pgu	pst))	(yli	(kla	((kwa	(skl	ago))	(cgl	(sca	(sba	(sku	(smi	(sce	spa))))))))));
(((dha	((cal	ctr)	lel))	(pgu	pst))	(yli	((cgl	(sca	(sba	(sku	(smi	(sce	spa))))))	((kwa	(skl	ago))	kla))));
(((dha	((cal	ctr)	lel))	(pgu	pst))	(yli	(kwa	(kla	((skl	ago)	(cgl	(sca	(sba	(sku	(smi	(sce	spa)))))))))));
(((dha	((cal	ctr)	lel))	(pgu	pst))	(yli	(kla	(kwa	((skl	ago)	(cgl	(sca	(sba	(sku	(smi	(sce	spa)))))))))));
(((dha	((cal	ctr)	lel))	(pgu	pst))	(yli	(((skl	ago)	(cgl	(sca	(sba	(sku	(smi	(sce	spa)))))))	(kwa	kla))));
(((dha	((cal	ctr)	lel))	(pgu	pst))	(yli	(skl	(ago	((kwa	kla)	(cgl	(sca	(sba	(sku	(smi	(sce	spa)))))))))));
(((dha	((cal	ctr)	lel))	(pgu	pst))	(yli	(ago	(skl	((kwa	kla)	(cgl	(sca	(sba	(sku	(smi	(sce	spa)))))))))));
(((dha	((cal	ctr)	lel))	(pgu	pst))	(yli	((skl	ago)	((kwa	kla)	(cgl	(sca	(sba	(sku	(smi	(sce	spa))))))))));
(((dha	((cal	ctr)	lel))	(pgu	pst))	(yli	((cgl	(sca	(sba	(sku	(smi	(sce	spa))))))	((kwa	kla)	(skl	ago)))));
(((dha	((cal	ctr)	lel))	(pgu	pst))	(yli	(kwa	(kla	((skl	(cgl	(sca	(sba	(sku	(smi	(sce	spa)))))))	ago)))));
(((dha	((cal	ctr)	lel))	(pgu	pst))	(yli	(kla	(kwa	((skl	(cgl	(sca	(sba	(sku	(smi	(sce	spa)))))))	ago)))));
(((dha	((cal	ctr)	lel))	(pgu	pst))	(yli	(((skl	(cgl	(sca	(sba	(sku	(smi	(sce	spa)))))))	ago)	(kwa	kla))));
(((dha	((cal	ctr)	lel))	(pgu	pst))	(yli	((skl	(cgl	(sca	(sba	(sku	(smi	(sce	spa)))))))	((kwa	kla)	ago))));
(((dha	((cal	ctr)	lel))	(pgu	pst))	(yli	(ago	((kwa	kla)	(skl	(cgl	(sca	(sba	(sku	(smi	(sce	spa)))))))))));
(((dha	((cal	ctr)	lel))	(pgu	pst))	(yli	(skl	(((kwa	kla)	ago)	(cgl	(sca	(sba	(sku	(smi	(sce	spa))))))))));
(((dha	((cal	ctr)	lel))	(pgu	pst))	(yli	((cgl	(sca	(sba	(sku	(smi	(sce	spa))))))	(((kwa	kla)	ago)	skl))));
(((dha	((cal	ctr)	lel))	(pgu	pst))	(yli	(kwa	(kla	(skl	(ago	(cgl	(sca	(sba	(sku	(smi	(sce	spa))))))))))));
(((dha	((cal	ctr)	lel))	(pgu	pst))	(yli	(kla	(kwa	(skl	(ago	(cgl	(sca	(sba	(sku	(smi	(sce	spa))))))))))));
(((dha	((cal	ctr)	lel))	(pgu	pst))	(yli	((skl	(ago	(cgl	(sca	(sba	(sku	(smi	(sce	spa))))))))	(kwa	kla))));
(((dha	((cal	ctr)	lel))	(pgu	pst))	(yli	(skl	((kwa	kla)	(ago	(cgl	(sca	(sba	(sku	(smi	(sce	spa)))))))))));
(((dha	((cal	ctr)	lel))	(pgu	pst))	(yli	((ago	(cgl	(sca	(sba	(sku	(smi	(sce	spa)))))))	((kwa	kla)	skl))));
(((dha	((cal	ctr)	lel))	(pgu	pst))	(yli	(ago	(((kwa	kla)	skl)	(cgl	(sca	(sba	(sku	(smi	(sce	spa))))))))));
(((dha	((cal	ctr)	lel))	(pgu	pst))	(yli	((cgl	(sca	(sba	(sku	(smi	(sce	spa))))))	(((kwa	kla)	skl)	ago))));
((pst	(pgu	(dha	((cal	ctr)	lel))))	(yli	(((kwa	ago)	(cgl	(sca	(sba	(sku	(smi	(sce	spa)))))))	(kla	skl))));
((pst	(pgu	(dha	((cal	ctr)	lel))))	(yli	(kla	(((kwa	ago)	(cgl	(sca	(sba	(sku	(smi	(sce	spa)))))))	skl))));
((pst	(pgu	(dha	((cal	ctr)	lel))))	(yli	(skl	(((kwa	ago)	(cgl	(sca	(sba	(sku	(smi	(sce	spa)))))))	kla))));
((pst	(pgu	(dha	((cal	ctr)	lel))))	(yli	(kwa	(ago	((kla	skl)	(cgl	(sca	(sba	(sku	(smi	(sce	spa)))))))))));
((pst	(pgu	(dha	((cal	ctr)	lel))))	(yli	(ago	(kwa	((kla	skl)	(cgl	(sca	(sba	(sku	(smi	(sce	spa)))))))))));
((pst	(pgu	(dha	((cal	ctr)	lel))))	(yli	((kwa	ago)	((kla	skl)	(cgl	(sca	(sba	(sku	(smi	(sce	spa))))))))));
((pst	(pgu	(dha	((cal	ctr)	lel))))	(yli	((cgl	(sca	(sba	(sku	(smi	(sce	spa))))))	((kla	skl)	(kwa	ago)))));
((pst	(pgu	(dha	((cal	ctr)	lel))))	(yli	((kwa	ago)	((kla	(cgl	(sca	(sba	(sku	(smi	(sce	spa)))))))	skl))));
((pst	(pgu	(dha	((cal	ctr)	lel))))	(yli	((kla	(cgl	(sca	(sba	(sku	(smi	(sce	spa)))))))	((kwa	ago)	skl))));
((pst	(pgu	(dha	((cal	ctr)	lel))))	(yli	(skl	((kwa	ago)	(kla	(cgl	(sca	(sba	(sku	(smi	(sce	spa)))))))))));
((pst	(pgu	(dha	((cal	ctr)	lel))))	(yli	(kwa	(((kla	(cgl	(sca	(sba	(sku	(smi	(sce	spa)))))))	skl)	ago))));
((pst	(pgu	(dha	((cal	ctr)	lel))))	(yli	(ago	(((kla	(cgl	(sca	(sba	(sku	(smi	(sce	spa)))))))	skl)	kwa))));
((pst	(pgu	(dha	((cal	ctr)	lel))))	(yli	(kla	(((kwa	ago)	skl)	(cgl	(sca	(sba	(sku	(smi	(sce	spa))))))))));
((pst	(pgu	(dha	((cal	ctr)	lel))))	(yli	((cgl	(sca	(sba	(sku	(smi	(sce	spa))))))	(((kwa	ago)	skl)	kla))));
((pst	(pgu	(dha	((cal	ctr)	lel))))	(yli	((kwa	ago)	(kla	(skl	(cgl	(sca	(sba	(sku	(smi	(sce	spa)))))))))));
((pst	(pgu	(dha	((cal	ctr)	lel))))	(yli	(kla	((kwa	ago)	(skl	(cgl	(sca	(sba	(sku	(smi	(sce	spa)))))))))));
((pst	(pgu	(dha	((cal	ctr)	lel))))	(yli	((skl	(cgl	(sca	(sba	(sku	(smi	(sce	spa)))))))	((kwa	ago)	kla))));
((pst	(pgu	(dha	((cal	ctr)	lel))))	(yli	(kwa	((kla	(skl	(cgl	(sca	(sba	(sku	(smi	(sce	spa))))))))	ago))));
((pst	(pgu	(dha	((cal	ctr)	lel))))	(yli	(ago	((kla	(skl	(cgl	(sca	(sba	(sku	(smi	(sce	spa))))))))	kwa))));
((pst	(pgu	(dha	((cal	ctr)	lel))))	(yli	(skl	(((kwa	ago)	kla)	(cgl	(sca	(sba	(sku	(smi	(sce	spa))))))))));
((pst	(pgu	(dha	((cal	ctr)	lel))))	(yli	((cgl	(sca	(sba	(sku	(smi	(sce	spa))))))	(((kwa	ago)	kla)	skl))));
((pst	(pgu	(dha	((cal	ctr)	lel))))	(yli	(((kwa	(cgl	(sca	(sba	(sku	(smi	(sce	spa)))))))	ago)	(kla	skl))));
((pst	(pgu	(dha	((cal	ctr)	lel))))	(yli	(kla	(((kwa	(cgl	(sca	(sba	(sku	(smi	(sce	spa)))))))	ago)	skl))));
((pst	(pgu	(dha	((cal	ctr)	lel))))	(yli	(skl	(((kwa	(cgl	(sca	(sba	(sku	(smi	(sce	spa)))))))	ago)	kla))));
((pst	(pgu	(dha	((cal	ctr)	lel))))	(yli	((kwa	(cgl	(sca	(sba	(sku	(smi	(sce	spa)))))))	((kla	skl)	ago))));
((pst	(pgu	(dha	((cal	ctr)	lel))))	(yli	(ago	((kla	skl)	(kwa	(cgl	(sca	(sba	(sku	(smi	(sce	spa)))))))))));
((pst	(pgu	(dha	((cal	ctr)	lel))))	(yli	(kwa	(((kla	skl)	ago)	(cgl	(sca	(sba	(sku	(smi	(sce	spa))))))))));
((pst	(pgu	(dha	((cal	ctr)	lel))))	(yli	((cgl	(sca	(sba	(sku	(smi	(sce	spa))))))	(((kla	skl)	ago)	kwa))));
((pst	(pgu	(dha	((cal	ctr)	lel))))	(yli	((kwa	(ago	(cgl	(sca	(sba	(sku	(smi	(sce	spa))))))))	(kla	skl))));
((pst	(pgu	(dha	((cal	ctr)	lel))))	(yli	(kla	((kwa	(ago	(cgl	(sca	(sba	(sku	(smi	(sce	spa))))))))	skl))));
((pst	(pgu	(dha	((cal	ctr)	lel))))	(yli	(skl	((kwa	(ago	(cgl	(sca	(sba	(sku	(smi	(sce	spa))))))))	kla))));
((pst	(pgu	(dha	((cal	ctr)	lel))))	(yli	(kwa	((kla	skl)	(ago	(cgl	(sca	(sba	(sku	(smi	(sce	spa)))))))))));
((pst	(pgu	(dha	((cal	ctr)	lel))))	(yli	((ago	(cgl	(sca	(sba	(sku	(smi	(sce	spa)))))))	((kla	skl)	kwa))));
((pst	(pgu	(dha	((cal	ctr)	lel))))	(yli	(ago	(((kla	skl)	kwa)	(cgl	(sca	(sba	(sku	(smi	(sce	spa))))))))));
((pst	(pgu	(dha	((cal	ctr)	lel))))	(yli	((cgl	(sca	(sba	(sku	(smi	(sce	spa))))))	(((kla	skl)	kwa)	ago))));
((pst	(pgu	(dha	((cal	ctr)	lel))))	(yli	((kwa	(cgl	(sca	(sba	(sku	(smi	(sce	spa)))))))	((kla	ago)	skl))));
((pst	(pgu	(dha	((cal	ctr)	lel))))	(yli	((kla	ago)	((kwa	(cgl	(sca	(sba	(sku	(smi	(sce	spa)))))))	skl))));
((pst	(pgu	(dha	((cal	ctr)	lel))))	(yli	(skl	((kwa	(cgl	(sca	(sba	(sku	(smi	(sce	spa)))))))	(kla	ago)))));
((pst	(pgu	(dha	((cal	ctr)	lel))))	(yli	(kla	(((kwa	(cgl	(sca	(sba	(sku	(smi	(sce	spa)))))))	skl)	ago))));
((pst	(pgu	(dha	((cal	ctr)	lel))))	(yli	(ago	(((kwa	(cgl	(sca	(sba	(sku	(smi	(sce	spa)))))))	skl)	kla))));
((pst	(pgu	(dha	((cal	ctr)	lel))))	(yli	(kwa	(((kla	ago)	skl)	(cgl	(sca	(sba	(sku	(smi	(sce	spa))))))))));
((pst	(pgu	(dha	((cal	ctr)	lel))))	(yli	((cgl	(sca	(sba	(sku	(smi	(sce	spa))))))	(((kla	ago)	skl)	kwa))));
((pst	(pgu	(dha	((cal	ctr)	lel))))	(yli	(kwa	(((kla	ago)	(cgl	(sca	(sba	(sku	(smi	(sce	spa)))))))	skl))));
((pst	(pgu	(dha	((cal	ctr)	lel))))	(yli	(((kla	ago)	(cgl	(sca	(sba	(sku	(smi	(sce	spa)))))))	(kwa	skl))));
((pst	(pgu	(dha	((cal	ctr)	lel))))	(yli	(skl	(kwa	((kla	ago)	(cgl	(sca	(sba	(sku	(smi	(sce	spa)))))))))));
((pst	(pgu	(dha	((cal	ctr)	lel))))	(yli	(kla	(ago	((kwa	skl)	(cgl	(sca	(sba	(sku	(smi	(sce	spa)))))))))));
((pst	(pgu	(dha	((cal	ctr)	lel))))	(yli	(ago	(kla	((kwa	skl)	(cgl	(sca	(sba	(sku	(smi	(sce	spa)))))))))));
((pst	(pgu	(dha	((cal	ctr)	lel))))	(yli	((kla	ago)	((kwa	skl)	(cgl	(sca	(sba	(sku	(smi	(sce	spa))))))))));
((pst	(pgu	(dha	((cal	ctr)	lel))))	(yli	((cgl	(sca	(sba	(sku	(smi	(sce	spa))))))	((kwa	skl)	(kla	ago)))));
((pst	(pgu	(dha	((cal	ctr)	lel))))	(yli	(kwa	((kla	ago)	(skl	(cgl	(sca	(sba	(sku	(smi	(sce	spa)))))))))));
((pst	(pgu	(dha	((cal	ctr)	lel))))	(yli	((kla	ago)	(kwa	(skl	(cgl	(sca	(sba	(sku	(smi	(sce	spa)))))))))));
((pst	(pgu	(dha	((cal	ctr)	lel))))	(yli	((skl	(cgl	(sca	(sba	(sku	(smi	(sce	spa)))))))	(kwa	(kla	ago)))));
((pst	(pgu	(dha	((cal	ctr)	lel))))	(yli	(kla	((kwa	(skl	(cgl	(sca	(sba	(sku	(smi	(sce	spa))))))))	ago))));
((pst	(pgu	(dha	((cal	ctr)	lel))))	(yli	(ago	((kwa	(skl	(cgl	(sca	(sba	(sku	(smi	(sce	spa))))))))	kla))));
((pst	(pgu	(dha	((cal	ctr)	lel))))	(yli	(skl	((kwa	(kla	ago))	(cgl	(sca	(sba	(sku	(smi	(sce	spa))))))))));
((pst	(pgu	(dha	((cal	ctr)	lel))))	(yli	((cgl	(sca	(sba	(sku	(smi	(sce	spa))))))	((kwa	(kla	ago))	skl))));
((pst	(pgu	(dha	((cal	ctr)	lel))))	(yli	(kwa	(((kla	(cgl	(sca	(sba	(sku	(smi	(sce	spa)))))))	ago)	skl))));
((pst	(pgu	(dha	((cal	ctr)	lel))))	(yli	(((kla	(cgl	(sca	(sba	(sku	(smi	(sce	spa)))))))	ago)	(kwa	skl))));
((pst	(pgu	(dha	((cal	ctr)	lel))))	(yli	(skl	(kwa	((kla	(cgl	(sca	(sba	(sku	(smi	(sce	spa)))))))	ago)))));
((pst	(pgu	(dha	((cal	ctr)	lel))))	(yli	((kla	(cgl	(sca	(sba	(sku	(smi	(sce	spa)))))))	((kwa	skl)	ago))));
((pst	(pgu	(dha	((cal	ctr)	lel))))	(yli	(ago	((kwa	skl)	(kla	(cgl	(sca	(sba	(sku	(smi	(sce	spa)))))))))));
((pst	(pgu	(dha	((cal	ctr)	lel))))	(yli	(kla	(((kwa	skl)	ago)	(cgl	(sca	(sba	(sku	(smi	(sce	spa))))))))));
((pst	(pgu	(dha	((cal	ctr)	lel))))	(yli	((cgl	(sca	(sba	(sku	(smi	(sce	spa))))))	(((kwa	skl)	ago)	kla))));
((pst	(pgu	(dha	((cal	ctr)	lel))))	(yli	(kwa	((kla	(ago	(cgl	(sca	(sba	(sku	(smi	(sce	spa))))))))	skl))));
((pst	(pgu	(dha	((cal	ctr)	lel))))	(yli	((kla	(ago	(cgl	(sca	(sba	(sku	(smi	(sce	spa))))))))	(kwa	skl))));
((pst	(pgu	(dha	((cal	ctr)	lel))))	(yli	(skl	(kwa	(kla	(ago	(cgl	(sca	(sba	(sku	(smi	(sce	spa))))))))))));
((pst	(pgu	(dha	((cal	ctr)	lel))))	(yli	(kla	((kwa	skl)	(ago	(cgl	(sca	(sba	(sku	(smi	(sce	spa)))))))))));
((pst	(pgu	(dha	((cal	ctr)	lel))))	(yli	((ago	(cgl	(sca	(sba	(sku	(smi	(sce	spa)))))))	((kwa	skl)	kla))));
((pst	(pgu	(dha	((cal	ctr)	lel))))	(yli	(ago	(((kwa	skl)	kla)	(cgl	(sca	(sba	(sku	(smi	(sce	spa))))))))));
((pst	(pgu	(dha	((cal	ctr)	lel))))	(yli	((cgl	(sca	(sba	(sku	(smi	(sce	spa))))))	(((kwa	skl)	kla)	ago))));
((pst	(pgu	(dha	((cal	ctr)	lel))))	(yli	((kwa	(cgl	(sca	(sba	(sku	(smi	(sce	spa)))))))	(kla	(skl	ago)))));
((pst	(pgu	(dha	((cal	ctr)	lel))))	(yli	(kla	((kwa	(cgl	(sca	(sba	(sku	(smi	(sce	spa)))))))	(skl	ago)))));
((pst	(pgu	(dha	((cal	ctr)	lel))))	(yli	((skl	ago)	((kwa	(cgl	(sca	(sba	(sku	(smi	(sce	spa)))))))	kla))));
((pst	(pgu	(dha	((cal	ctr)	lel))))	(yli	(skl	(((kwa	(cgl	(sca	(sba	(sku	(smi	(sce	spa)))))))	kla)	ago))));
((pst	(pgu	(dha	((cal	ctr)	lel))))	(yli	(ago	(((kwa	(cgl	(sca	(sba	(sku	(smi	(sce	spa)))))))	kla)	skl))));
((pst	(pgu	(dha	((cal	ctr)	lel))))	(yli	(kwa	((kla	(skl	ago))	(cgl	(sca	(sba	(sku	(smi	(sce	spa))))))))));
((pst	(pgu	(dha	((cal	ctr)	lel))))	(yli	((cgl	(sca	(sba	(sku	(smi	(sce	spa))))))	((kla	(skl	ago))	kwa))));
((pst	(pgu	(dha	((cal	ctr)	lel))))	(yli	(kwa	((kla	(cgl	(sca	(sba	(sku	(smi	(sce	spa)))))))	(skl	ago)))));
((pst	(pgu	(dha	((cal	ctr)	lel))))	(yli	((kla	(cgl	(sca	(sba	(sku	(smi	(sce	spa)))))))	(kwa	(skl	ago)))));
((pst	(pgu	(dha	((cal	ctr)	lel))))	(yli	((skl	ago)	(kwa	(kla	(cgl	(sca	(sba	(sku	(smi	(sce	spa)))))))))));
((pst	(pgu	(dha	((cal	ctr)	lel))))	(yli	(skl	((kwa	(kla	(cgl	(sca	(sba	(sku	(smi	(sce	spa))))))))	ago))));
((pst	(pgu	(dha	((cal	ctr)	lel))))	(yli	(ago	((kwa	(kla	(cgl	(sca	(sba	(sku	(smi	(sce	spa))))))))	skl))));
((pst	(pgu	(dha	((cal	ctr)	lel))))	(yli	(kla	((kwa	(skl	ago))	(cgl	(sca	(sba	(sku	(smi	(sce	spa))))))))));
((pst	(pgu	(dha	((cal	ctr)	lel))))	(yli	((cgl	(sca	(sba	(sku	(smi	(sce	spa))))))	((kwa	(skl	ago))	kla))));
((pst	(pgu	(dha	((cal	ctr)	lel))))	(yli	(kwa	(kla	((skl	ago)	(cgl	(sca	(sba	(sku	(smi	(sce	spa)))))))))));
((pst	(pgu	(dha	((cal	ctr)	lel))))	(yli	(kla	(kwa	((skl	ago)	(cgl	(sca	(sba	(sku	(smi	(sce	spa)))))))))));
((pst	(pgu	(dha	((cal	ctr)	lel))))	(yli	(((skl	ago)	(cgl	(sca	(sba	(sku	(smi	(sce	spa)))))))	(kwa	kla))));
((pst	(pgu	(dha	((cal	ctr)	lel))))	(yli	(skl	(ago	((kwa	kla)	(cgl	(sca	(sba	(sku	(smi	(sce	spa)))))))))));
((pst	(pgu	(dha	((cal	ctr)	lel))))	(yli	(ago	(skl	((kwa	kla)	(cgl	(sca	(sba	(sku	(smi	(sce	spa)))))))))));
((pst	(pgu	(dha	((cal	ctr)	lel))))	(yli	((skl	ago)	((kwa	kla)	(cgl	(sca	(sba	(sku	(smi	(sce	spa))))))))));
((pst	(pgu	(dha	((cal	ctr)	lel))))	(yli	((cgl	(sca	(sba	(sku	(smi	(sce	spa))))))	((kwa	kla)	(skl	ago)))));
((pst	(pgu	(dha	((cal	ctr)	lel))))	(yli	(kwa	(kla	((skl	(cgl	(sca	(sba	(sku	(smi	(sce	spa)))))))	ago)))));
((pst	(pgu	(dha	((cal	ctr)	lel))))	(yli	(kla	(kwa	((skl	(cgl	(sca	(sba	(sku	(smi	(sce	spa)))))))	ago)))));
((pst	(pgu	(dha	((cal	ctr)	lel))))	(yli	(((skl	(cgl	(sca	(sba	(sku	(smi	(sce	spa)))))))	ago)	(kwa	kla))));
((pst	(pgu	(dha	((cal	ctr)	lel))))	(yli	((skl	(cgl	(sca	(sba	(sku	(smi	(sce	spa)))))))	((kwa	kla)	ago))));
((pst	(pgu	(dha	((cal	ctr)	lel))))	(yli	(ago	((kwa	kla)	(skl	(cgl	(sca	(sba	(sku	(smi	(sce	spa)))))))))));
((pst	(pgu	(dha	((cal	ctr)	lel))))	(yli	(skl	(((kwa	kla)	ago)	(cgl	(sca	(sba	(sku	(smi	(sce	spa))))))))));
((pst	(pgu	(dha	((cal	ctr)	lel))))	(yli	((cgl	(sca	(sba	(sku	(smi	(sce	spa))))))	(((kwa	kla)	ago)	skl))));
((pst	(pgu	(dha	((cal	ctr)	lel))))	(yli	(kwa	(kla	(skl	(ago	(cgl	(sca	(sba	(sku	(smi	(sce	spa))))))))))));
((pst	(pgu	(dha	((cal	ctr)	lel))))	(yli	(kla	(kwa	(skl	(ago	(cgl	(sca	(sba	(sku	(smi	(sce	spa))))))))))));
((pst	(pgu	(dha	((cal	ctr)	lel))))	(yli	((skl	(ago	(cgl	(sca	(sba	(sku	(smi	(sce	spa))))))))	(kwa	kla))));
((pst	(pgu	(dha	((cal	ctr)	lel))))	(yli	(skl	((kwa	kla)	(ago	(cgl	(sca	(sba	(sku	(smi	(sce	spa)))))))))));
((pst	(pgu	(dha	((cal	ctr)	lel))))	(yli	((ago	(cgl	(sca	(sba	(sku	(smi	(sce	spa)))))))	((kwa	kla)	skl))));
((pst	(pgu	(dha	((cal	ctr)	lel))))	(yli	(ago	(((kwa	kla)	skl)	(cgl	(sca	(sba	(sku	(smi	(sce	spa))))))))));
((pst	(pgu	(dha	((cal	ctr)	lel))))	(yli	((cgl	(sca	(sba	(sku	(smi	(sce	spa))))))	(((kwa	kla)	skl)	ago))));
((dha	((pgu	pst)	((cal	ctr)	lel)))	(yli	(((kwa	ago)	(cgl	(sca	(sba	(sku	(smi	(sce	spa)))))))	(kla	skl))));
((dha	((pgu	pst)	((cal	ctr)	lel)))	(yli	(kla	(((kwa	ago)	(cgl	(sca	(sba	(sku	(smi	(sce	spa)))))))	skl))));
((dha	((pgu	pst)	((cal	ctr)	lel)))	(yli	(skl	(((kwa	ago)	(cgl	(sca	(sba	(sku	(smi	(sce	spa)))))))	kla))));
((dha	((pgu	pst)	((cal	ctr)	lel)))	(yli	(kwa	(ago	((kla	skl)	(cgl	(sca	(sba	(sku	(smi	(sce	spa)))))))))));
((dha	((pgu	pst)	((cal	ctr)	lel)))	(yli	(ago	(kwa	((kla	skl)	(cgl	(sca	(sba	(sku	(smi	(sce	spa)))))))))));
((dha	((pgu	pst)	((cal	ctr)	lel)))	(yli	((kwa	ago)	((kla	skl)	(cgl	(sca	(sba	(sku	(smi	(sce	spa))))))))));
((dha	((pgu	pst)	((cal	ctr)	lel)))	(yli	((cgl	(sca	(sba	(sku	(smi	(sce	spa))))))	((kla	skl)	(kwa	ago)))));
((dha	((pgu	pst)	((cal	ctr)	lel)))	(yli	((kwa	ago)	((kla	(cgl	(sca	(sba	(sku	(smi	(sce	spa)))))))	skl))));
((dha	((pgu	pst)	((cal	ctr)	lel)))	(yli	((kla	(cgl	(sca	(sba	(sku	(smi	(sce	spa)))))))	((kwa	ago)	skl))));
((dha	((pgu	pst)	((cal	ctr)	lel)))	(yli	(skl	((kwa	ago)	(kla	(cgl	(sca	(sba	(sku	(smi	(sce	spa)))))))))));
((dha	((pgu	pst)	((cal	ctr)	lel)))	(yli	(kwa	(((kla	(cgl	(sca	(sba	(sku	(smi	(sce	spa)))))))	skl)	ago))));
((dha	((pgu	pst)	((cal	ctr)	lel)))	(yli	(ago	(((kla	(cgl	(sca	(sba	(sku	(smi	(sce	spa)))))))	skl)	kwa))));
((dha	((pgu	pst)	((cal	ctr)	lel)))	(yli	(kla	(((kwa	ago)	skl)	(cgl	(sca	(sba	(sku	(smi	(sce	spa))))))))));
((dha	((pgu	pst)	((cal	ctr)	lel)))	(yli	((cgl	(sca	(sba	(sku	(smi	(sce	spa))))))	(((kwa	ago)	skl)	kla))));
((dha	((pgu	pst)	((cal	ctr)	lel)))	(yli	((kwa	ago)	(kla	(skl	(cgl	(sca	(sba	(sku	(smi	(sce	spa)))))))))));
((dha	((pgu	pst)	((cal	ctr)	lel)))	(yli	(kla	((kwa	ago)	(skl	(cgl	(sca	(sba	(sku	(smi	(sce	spa)))))))))));
((dha	((pgu	pst)	((cal	ctr)	lel)))	(yli	((skl	(cgl	(sca	(sba	(sku	(smi	(sce	spa)))))))	((kwa	ago)	kla))));
((dha	((pgu	pst)	((cal	ctr)	lel)))	(yli	(kwa	((kla	(skl	(cgl	(sca	(sba	(sku	(smi	(sce	spa))))))))	ago))));
((dha	((pgu	pst)	((cal	ctr)	lel)))	(yli	(ago	((kla	(skl	(cgl	(sca	(sba	(sku	(smi	(sce	spa))))))))	kwa))));
((dha	((pgu	pst)	((cal	ctr)	lel)))	(yli	(skl	(((kwa	ago)	kla)	(cgl	(sca	(sba	(sku	(smi	(sce	spa))))))))));
((dha	((pgu	pst)	((cal	ctr)	lel)))	(yli	((cgl	(sca	(sba	(sku	(smi	(sce	spa))))))	(((kwa	ago)	kla)	skl))));
((dha	((pgu	pst)	((cal	ctr)	lel)))	(yli	(((kwa	(cgl	(sca	(sba	(sku	(smi	(sce	spa)))))))	ago)	(kla	skl))));
((dha	((pgu	pst)	((cal	ctr)	lel)))	(yli	(kla	(((kwa	(cgl	(sca	(sba	(sku	(smi	(sce	spa)))))))	ago)	skl))));
((dha	((pgu	pst)	((cal	ctr)	lel)))	(yli	(skl	(((kwa	(cgl	(sca	(sba	(sku	(smi	(sce	spa)))))))	ago)	kla))));
((dha	((pgu	pst)	((cal	ctr)	lel)))	(yli	((kwa	(cgl	(sca	(sba	(sku	(smi	(sce	spa)))))))	((kla	skl)	ago))));
((dha	((pgu	pst)	((cal	ctr)	lel)))	(yli	(ago	((kla	skl)	(kwa	(cgl	(sca	(sba	(sku	(smi	(sce	spa)))))))))));
((dha	((pgu	pst)	((cal	ctr)	lel)))	(yli	(kwa	(((kla	skl)	ago)	(cgl	(sca	(sba	(sku	(smi	(sce	spa))))))))));
((dha	((pgu	pst)	((cal	ctr)	lel)))	(yli	((cgl	(sca	(sba	(sku	(smi	(sce	spa))))))	(((kla	skl)	ago)	kwa))));
((dha	((pgu	pst)	((cal	ctr)	lel)))	(yli	((kwa	(ago	(cgl	(sca	(sba	(sku	(smi	(sce	spa))))))))	(kla	skl))));
((dha	((pgu	pst)	((cal	ctr)	lel)))	(yli	(kla	((kwa	(ago	(cgl	(sca	(sba	(sku	(smi	(sce	spa))))))))	skl))));
((dha	((pgu	pst)	((cal	ctr)	lel)))	(yli	(skl	((kwa	(ago	(cgl	(sca	(sba	(sku	(smi	(sce	spa))))))))	kla))));
((dha	((pgu	pst)	((cal	ctr)	lel)))	(yli	(kwa	((kla	skl)	(ago	(cgl	(sca	(sba	(sku	(smi	(sce	spa)))))))))));
((dha	((pgu	pst)	((cal	ctr)	lel)))	(yli	((ago	(cgl	(sca	(sba	(sku	(smi	(sce	spa)))))))	((kla	skl)	kwa))));
((dha	((pgu	pst)	((cal	ctr)	lel)))	(yli	(ago	(((kla	skl)	kwa)	(cgl	(sca	(sba	(sku	(smi	(sce	spa))))))))));
((dha	((pgu	pst)	((cal	ctr)	lel)))	(yli	((cgl	(sca	(sba	(sku	(smi	(sce	spa))))))	(((kla	skl)	kwa)	ago))));
((dha	((pgu	pst)	((cal	ctr)	lel)))	(yli	((kwa	(cgl	(sca	(sba	(sku	(smi	(sce	spa)))))))	((kla	ago)	skl))));
((dha	((pgu	pst)	((cal	ctr)	lel)))	(yli	((kla	ago)	((kwa	(cgl	(sca	(sba	(sku	(smi	(sce	spa)))))))	skl))));
((dha	((pgu	pst)	((cal	ctr)	lel)))	(yli	(skl	((kwa	(cgl	(sca	(sba	(sku	(smi	(sce	spa)))))))	(kla	ago)))));
((dha	((pgu	pst)	((cal	ctr)	lel)))	(yli	(kla	(((kwa	(cgl	(sca	(sba	(sku	(smi	(sce	spa)))))))	skl)	ago))));
((dha	((pgu	pst)	((cal	ctr)	lel)))	(yli	(ago	(((kwa	(cgl	(sca	(sba	(sku	(smi	(sce	spa)))))))	skl)	kla))));
((dha	((pgu	pst)	((cal	ctr)	lel)))	(yli	(kwa	(((kla	ago)	skl)	(cgl	(sca	(sba	(sku	(smi	(sce	spa))))))))));
((dha	((pgu	pst)	((cal	ctr)	lel)))	(yli	((cgl	(sca	(sba	(sku	(smi	(sce	spa))))))	(((kla	ago)	skl)	kwa))));
((dha	((pgu	pst)	((cal	ctr)	lel)))	(yli	(kwa	(((kla	ago)	(cgl	(sca	(sba	(sku	(smi	(sce	spa)))))))	skl))));
((dha	((pgu	pst)	((cal	ctr)	lel)))	(yli	(((kla	ago)	(cgl	(sca	(sba	(sku	(smi	(sce	spa)))))))	(kwa	skl))));
((dha	((pgu	pst)	((cal	ctr)	lel)))	(yli	(skl	(kwa	((kla	ago)	(cgl	(sca	(sba	(sku	(smi	(sce	spa)))))))))));
((dha	((pgu	pst)	((cal	ctr)	lel)))	(yli	(kla	(ago	((kwa	skl)	(cgl	(sca	(sba	(sku	(smi	(sce	spa)))))))))));
((dha	((pgu	pst)	((cal	ctr)	lel)))	(yli	(ago	(kla	((kwa	skl)	(cgl	(sca	(sba	(sku	(smi	(sce	spa)))))))))));
((dha	((pgu	pst)	((cal	ctr)	lel)))	(yli	((kla	ago)	((kwa	skl)	(cgl	(sca	(sba	(sku	(smi	(sce	spa))))))))));
((dha	((pgu	pst)	((cal	ctr)	lel)))	(yli	((cgl	(sca	(sba	(sku	(smi	(sce	spa))))))	((kwa	skl)	(kla	ago)))));
((dha	((pgu	pst)	((cal	ctr)	lel)))	(yli	(kwa	((kla	ago)	(skl	(cgl	(sca	(sba	(sku	(smi	(sce	spa)))))))))));
((dha	((pgu	pst)	((cal	ctr)	lel)))	(yli	((kla	ago)	(kwa	(skl	(cgl	(sca	(sba	(sku	(smi	(sce	spa)))))))))));
((dha	((pgu	pst)	((cal	ctr)	lel)))	(yli	((skl	(cgl	(sca	(sba	(sku	(smi	(sce	spa)))))))	(kwa	(kla	ago)))));
((dha	((pgu	pst)	((cal	ctr)	lel)))	(yli	(kla	((kwa	(skl	(cgl	(sca	(sba	(sku	(smi	(sce	spa))))))))	ago))));
((dha	((pgu	pst)	((cal	ctr)	lel)))	(yli	(ago	((kwa	(skl	(cgl	(sca	(sba	(sku	(smi	(sce	spa))))))))	kla))));
((dha	((pgu	pst)	((cal	ctr)	lel)))	(yli	(skl	((kwa	(kla	ago))	(cgl	(sca	(sba	(sku	(smi	(sce	spa))))))))));
((dha	((pgu	pst)	((cal	ctr)	lel)))	(yli	((cgl	(sca	(sba	(sku	(smi	(sce	spa))))))	((kwa	(kla	ago))	skl))));
((dha	((pgu	pst)	((cal	ctr)	lel)))	(yli	(kwa	(((kla	(cgl	(sca	(sba	(sku	(smi	(sce	spa)))))))	ago)	skl))));
((dha	((pgu	pst)	((cal	ctr)	lel)))	(yli	(((kla	(cgl	(sca	(sba	(sku	(smi	(sce	spa)))))))	ago)	(kwa	skl))));
((dha	((pgu	pst)	((cal	ctr)	lel)))	(yli	(skl	(kwa	((kla	(cgl	(sca	(sba	(sku	(smi	(sce	spa)))))))	ago)))));
((dha	((pgu	pst)	((cal	ctr)	lel)))	(yli	((kla	(cgl	(sca	(sba	(sku	(smi	(sce	spa)))))))	((kwa	skl)	ago))));
((dha	((pgu	pst)	((cal	ctr)	lel)))	(yli	(ago	((kwa	skl)	(kla	(cgl	(sca	(sba	(sku	(smi	(sce	spa)))))))))));
((dha	((pgu	pst)	((cal	ctr)	lel)))	(yli	(kla	(((kwa	skl)	ago)	(cgl	(sca	(sba	(sku	(smi	(sce	spa))))))))));
((dha	((pgu	pst)	((cal	ctr)	lel)))	(yli	((cgl	(sca	(sba	(sku	(smi	(sce	spa))))))	(((kwa	skl)	ago)	kla))));
((dha	((pgu	pst)	((cal	ctr)	lel)))	(yli	(kwa	((kla	(ago	(cgl	(sca	(sba	(sku	(smi	(sce	spa))))))))	skl))));
((dha	((pgu	pst)	((cal	ctr)	lel)))	(yli	((kla	(ago	(cgl	(sca	(sba	(sku	(smi	(sce	spa))))))))	(kwa	skl))));
((dha	((pgu	pst)	((cal	ctr)	lel)))	(yli	(skl	(kwa	(kla	(ago	(cgl	(sca	(sba	(sku	(smi	(sce	spa))))))))))));
((dha	((pgu	pst)	((cal	ctr)	lel)))	(yli	(kla	((kwa	skl)	(ago	(cgl	(sca	(sba	(sku	(smi	(sce	spa)))))))))));
((dha	((pgu	pst)	((cal	ctr)	lel)))	(yli	((ago	(cgl	(sca	(sba	(sku	(smi	(sce	spa)))))))	((kwa	skl)	kla))));
((dha	((pgu	pst)	((cal	ctr)	lel)))	(yli	(ago	(((kwa	skl)	kla)	(cgl	(sca	(sba	(sku	(smi	(sce	spa))))))))));
((dha	((pgu	pst)	((cal	ctr)	lel)))	(yli	((cgl	(sca	(sba	(sku	(smi	(sce	spa))))))	(((kwa	skl)	kla)	ago))));
((dha	((pgu	pst)	((cal	ctr)	lel)))	(yli	((kwa	(cgl	(sca	(sba	(sku	(smi	(sce	spa)))))))	(kla	(skl	ago)))));
((dha	((pgu	pst)	((cal	ctr)	lel)))	(yli	(kla	((kwa	(cgl	(sca	(sba	(sku	(smi	(sce	spa)))))))	(skl	ago)))));
((dha	((pgu	pst)	((cal	ctr)	lel)))	(yli	((skl	ago)	((kwa	(cgl	(sca	(sba	(sku	(smi	(sce	spa)))))))	kla))));
((dha	((pgu	pst)	((cal	ctr)	lel)))	(yli	(skl	(((kwa	(cgl	(sca	(sba	(sku	(smi	(sce	spa)))))))	kla)	ago))));
((dha	((pgu	pst)	((cal	ctr)	lel)))	(yli	(ago	(((kwa	(cgl	(sca	(sba	(sku	(smi	(sce	spa)))))))	kla)	skl))));
((dha	((pgu	pst)	((cal	ctr)	lel)))	(yli	(kwa	((kla	(skl	ago))	(cgl	(sca	(sba	(sku	(smi	(sce	spa))))))))));
((dha	((pgu	pst)	((cal	ctr)	lel)))	(yli	((cgl	(sca	(sba	(sku	(smi	(sce	spa))))))	((kla	(skl	ago))	kwa))));
((dha	((pgu	pst)	((cal	ctr)	lel)))	(yli	(kwa	((kla	(cgl	(sca	(sba	(sku	(smi	(sce	spa)))))))	(skl	ago)))));
((dha	((pgu	pst)	((cal	ctr)	lel)))	(yli	((kla	(cgl	(sca	(sba	(sku	(smi	(sce	spa)))))))	(kwa	(skl	ago)))));
((dha	((pgu	pst)	((cal	ctr)	lel)))	(yli	((skl	ago)	(kwa	(kla	(cgl	(sca	(sba	(sku	(smi	(sce	spa)))))))))));
((dha	((pgu	pst)	((cal	ctr)	lel)))	(yli	(skl	((kwa	(kla	(cgl	(sca	(sba	(sku	(smi	(sce	spa))))))))	ago))));
((dha	((pgu	pst)	((cal	ctr)	lel)))	(yli	(ago	((kwa	(kla	(cgl	(sca	(sba	(sku	(smi	(sce	spa))))))))	skl))));
((dha	((pgu	pst)	((cal	ctr)	lel)))	(yli	(kla	((kwa	(skl	ago))	(cgl	(sca	(sba	(sku	(smi	(sce	spa))))))))));
((dha	((pgu	pst)	((cal	ctr)	lel)))	(yli	((cgl	(sca	(sba	(sku	(smi	(sce	spa))))))	((kwa	(skl	ago))	kla))));
((dha	((pgu	pst)	((cal	ctr)	lel)))	(yli	(kwa	(kla	((skl	ago)	(cgl	(sca	(sba	(sku	(smi	(sce	spa)))))))))));
((dha	((pgu	pst)	((cal	ctr)	lel)))	(yli	(kla	(kwa	((skl	ago)	(cgl	(sca	(sba	(sku	(smi	(sce	spa)))))))))));
((dha	((pgu	pst)	((cal	ctr)	lel)))	(yli	(((skl	ago)	(cgl	(sca	(sba	(sku	(smi	(sce	spa)))))))	(kwa	kla))));
((dha	((pgu	pst)	((cal	ctr)	lel)))	(yli	(skl	(ago	((kwa	kla)	(cgl	(sca	(sba	(sku	(smi	(sce	spa)))))))))));
((dha	((pgu	pst)	((cal	ctr)	lel)))	(yli	(ago	(skl	((kwa	kla)	(cgl	(sca	(sba	(sku	(smi	(sce	spa)))))))))));
((dha	((pgu	pst)	((cal	ctr)	lel)))	(yli	((skl	ago)	((kwa	kla)	(cgl	(sca	(sba	(sku	(smi	(sce	spa))))))))));
((dha	((pgu	pst)	((cal	ctr)	lel)))	(yli	((cgl	(sca	(sba	(sku	(smi	(sce	spa))))))	((kwa	kla)	(skl	ago)))));
((dha	((pgu	pst)	((cal	ctr)	lel)))	(yli	(kwa	(kla	((skl	(cgl	(sca	(sba	(sku	(smi	(sce	spa)))))))	ago)))));
((dha	((pgu	pst)	((cal	ctr)	lel)))	(yli	(kla	(kwa	((skl	(cgl	(sca	(sba	(sku	(smi	(sce	spa)))))))	ago)))));
((dha	((pgu	pst)	((cal	ctr)	lel)))	(yli	(((skl	(cgl	(sca	(sba	(sku	(smi	(sce	spa)))))))	ago)	(kwa	kla))));
((dha	((pgu	pst)	((cal	ctr)	lel)))	(yli	((skl	(cgl	(sca	(sba	(sku	(smi	(sce	spa)))))))	((kwa	kla)	ago))));
((dha	((pgu	pst)	((cal	ctr)	lel)))	(yli	(ago	((kwa	kla)	(skl	(cgl	(sca	(sba	(sku	(smi	(sce	spa)))))))))));
((dha	((pgu	pst)	((cal	ctr)	lel)))	(yli	(skl	(((kwa	kla)	ago)	(cgl	(sca	(sba	(sku	(smi	(sce	spa))))))))));
((dha	((pgu	pst)	((cal	ctr)	lel)))	(yli	((cgl	(sca	(sba	(sku	(smi	(sce	spa))))))	(((kwa	kla)	ago)	skl))));
((dha	((pgu	pst)	((cal	ctr)	lel)))	(yli	(kwa	(kla	(skl	(ago	(cgl	(sca	(sba	(sku	(smi	(sce	spa))))))))))));
((dha	((pgu	pst)	((cal	ctr)	lel)))	(yli	(kla	(kwa	(skl	(ago	(cgl	(sca	(sba	(sku	(smi	(sce	spa))))))))))));
((dha	((pgu	pst)	((cal	ctr)	lel)))	(yli	((skl	(ago	(cgl	(sca	(sba	(sku	(smi	(sce	spa))))))))	(kwa	kla))));
((dha	((pgu	pst)	((cal	ctr)	lel)))	(yli	(skl	((kwa	kla)	(ago	(cgl	(sca	(sba	(sku	(smi	(sce	spa)))))))))));
((dha	((pgu	pst)	((cal	ctr)	lel)))	(yli	((ago	(cgl	(sca	(sba	(sku	(smi	(sce	spa)))))))	((kwa	kla)	skl))));
((dha	((pgu	pst)	((cal	ctr)	lel)))	(yli	(ago	(((kwa	kla)	skl)	(cgl	(sca	(sba	(sku	(smi	(sce	spa))))))))));
((dha	((pgu	pst)	((cal	ctr)	lel)))	(yli	((cgl	(sca	(sba	(sku	(smi	(sce	spa))))))	(((kwa	kla)	skl)	ago))));
((((cal	ctr)	lel)	((pgu	pst)	dha))	(yli	(((kwa	ago)	(cgl	(sca	(sba	(sku	(smi	(sce	spa)))))))	(kla	skl))));
((((cal	ctr)	lel)	((pgu	pst)	dha))	(yli	(kla	(((kwa	ago)	(cgl	(sca	(sba	(sku	(smi	(sce	spa)))))))	skl))));
((((cal	ctr)	lel)	((pgu	pst)	dha))	(yli	(skl	(((kwa	ago)	(cgl	(sca	(sba	(sku	(smi	(sce	spa)))))))	kla))));
((((cal	ctr)	lel)	((pgu	pst)	dha))	(yli	(kwa	(ago	((kla	skl)	(cgl	(sca	(sba	(sku	(smi	(sce	spa)))))))))));
((((cal	ctr)	lel)	((pgu	pst)	dha))	(yli	(ago	(kwa	((kla	skl)	(cgl	(sca	(sba	(sku	(smi	(sce	spa)))))))))));
((((cal	ctr)	lel)	((pgu	pst)	dha))	(yli	((kwa	ago)	((kla	skl)	(cgl	(sca	(sba	(sku	(smi	(sce	spa))))))))));
((((cal	ctr)	lel)	((pgu	pst)	dha))	(yli	((cgl	(sca	(sba	(sku	(smi	(sce	spa))))))	((kla	skl)	(kwa	ago)))));
((((cal	ctr)	lel)	((pgu	pst)	dha))	(yli	((kwa	ago)	((kla	(cgl	(sca	(sba	(sku	(smi	(sce	spa)))))))	skl))));
((((cal	ctr)	lel)	((pgu	pst)	dha))	(yli	((kla	(cgl	(sca	(sba	(sku	(smi	(sce	spa)))))))	((kwa	ago)	skl))));
((((cal	ctr)	lel)	((pgu	pst)	dha))	(yli	(skl	((kwa	ago)	(kla	(cgl	(sca	(sba	(sku	(smi	(sce	spa)))))))))));
((((cal	ctr)	lel)	((pgu	pst)	dha))	(yli	(kwa	(((kla	(cgl	(sca	(sba	(sku	(smi	(sce	spa)))))))	skl)	ago))));
((((cal	ctr)	lel)	((pgu	pst)	dha))	(yli	(ago	(((kla	(cgl	(sca	(sba	(sku	(smi	(sce	spa)))))))	skl)	kwa))));
((((cal	ctr)	lel)	((pgu	pst)	dha))	(yli	(kla	(((kwa	ago)	skl)	(cgl	(sca	(sba	(sku	(smi	(sce	spa))))))))));
((((cal	ctr)	lel)	((pgu	pst)	dha))	(yli	((cgl	(sca	(sba	(sku	(smi	(sce	spa))))))	(((kwa	ago)	skl)	kla))));
((((cal	ctr)	lel)	((pgu	pst)	dha))	(yli	((kwa	ago)	(kla	(skl	(cgl	(sca	(sba	(sku	(smi	(sce	spa)))))))))));
((((cal	ctr)	lel)	((pgu	pst)	dha))	(yli	(kla	((kwa	ago)	(skl	(cgl	(sca	(sba	(sku	(smi	(sce	spa)))))))))));
((((cal	ctr)	lel)	((pgu	pst)	dha))	(yli	((skl	(cgl	(sca	(sba	(sku	(smi	(sce	spa)))))))	((kwa	ago)	kla))));
((((cal	ctr)	lel)	((pgu	pst)	dha))	(yli	(kwa	((kla	(skl	(cgl	(sca	(sba	(sku	(smi	(sce	spa))))))))	ago))));
((((cal	ctr)	lel)	((pgu	pst)	dha))	(yli	(ago	((kla	(skl	(cgl	(sca	(sba	(sku	(smi	(sce	spa))))))))	kwa))));
((((cal	ctr)	lel)	((pgu	pst)	dha))	(yli	(skl	(((kwa	ago)	kla)	(cgl	(sca	(sba	(sku	(smi	(sce	spa))))))))));
((((cal	ctr)	lel)	((pgu	pst)	dha))	(yli	((cgl	(sca	(sba	(sku	(smi	(sce	spa))))))	(((kwa	ago)	kla)	skl))));
((((cal	ctr)	lel)	((pgu	pst)	dha))	(yli	(((kwa	(cgl	(sca	(sba	(sku	(smi	(sce	spa)))))))	ago)	(kla	skl))));
((((cal	ctr)	lel)	((pgu	pst)	dha))	(yli	(kla	(((kwa	(cgl	(sca	(sba	(sku	(smi	(sce	spa)))))))	ago)	skl))));
((((cal	ctr)	lel)	((pgu	pst)	dha))	(yli	(skl	(((kwa	(cgl	(sca	(sba	(sku	(smi	(sce	spa)))))))	ago)	kla))));
((((cal	ctr)	lel)	((pgu	pst)	dha))	(yli	((kwa	(cgl	(sca	(sba	(sku	(smi	(sce	spa)))))))	((kla	skl)	ago))));
((((cal	ctr)	lel)	((pgu	pst)	dha))	(yli	(ago	((kla	skl)	(kwa	(cgl	(sca	(sba	(sku	(smi	(sce	spa)))))))))));
((((cal	ctr)	lel)	((pgu	pst)	dha))	(yli	(kwa	(((kla	skl)	ago)	(cgl	(sca	(sba	(sku	(smi	(sce	spa))))))))));
((((cal	ctr)	lel)	((pgu	pst)	dha))	(yli	((cgl	(sca	(sba	(sku	(smi	(sce	spa))))))	(((kla	skl)	ago)	kwa))));
((((cal	ctr)	lel)	((pgu	pst)	dha))	(yli	((kwa	(ago	(cgl	(sca	(sba	(sku	(smi	(sce	spa))))))))	(kla	skl))));
((((cal	ctr)	lel)	((pgu	pst)	dha))	(yli	(kla	((kwa	(ago	(cgl	(sca	(sba	(sku	(smi	(sce	spa))))))))	skl))));
((((cal	ctr)	lel)	((pgu	pst)	dha))	(yli	(skl	((kwa	(ago	(cgl	(sca	(sba	(sku	(smi	(sce	spa))))))))	kla))));
((((cal	ctr)	lel)	((pgu	pst)	dha))	(yli	(kwa	((kla	skl)	(ago	(cgl	(sca	(sba	(sku	(smi	(sce	spa)))))))))));
((((cal	ctr)	lel)	((pgu	pst)	dha))	(yli	((ago	(cgl	(sca	(sba	(sku	(smi	(sce	spa)))))))	((kla	skl)	kwa))));
((((cal	ctr)	lel)	((pgu	pst)	dha))	(yli	(ago	(((kla	skl)	kwa)	(cgl	(sca	(sba	(sku	(smi	(sce	spa))))))))));
((((cal	ctr)	lel)	((pgu	pst)	dha))	(yli	((cgl	(sca	(sba	(sku	(smi	(sce	spa))))))	(((kla	skl)	kwa)	ago))));
((((cal	ctr)	lel)	((pgu	pst)	dha))	(yli	((kwa	(cgl	(sca	(sba	(sku	(smi	(sce	spa)))))))	((kla	ago)	skl))));
((((cal	ctr)	lel)	((pgu	pst)	dha))	(yli	((kla	ago)	((kwa	(cgl	(sca	(sba	(sku	(smi	(sce	spa)))))))	skl))));
((((cal	ctr)	lel)	((pgu	pst)	dha))	(yli	(skl	((kwa	(cgl	(sca	(sba	(sku	(smi	(sce	spa)))))))	(kla	ago)))));
((((cal	ctr)	lel)	((pgu	pst)	dha))	(yli	(kla	(((kwa	(cgl	(sca	(sba	(sku	(smi	(sce	spa)))))))	skl)	ago))));
((((cal	ctr)	lel)	((pgu	pst)	dha))	(yli	(ago	(((kwa	(cgl	(sca	(sba	(sku	(smi	(sce	spa)))))))	skl)	kla))));
((((cal	ctr)	lel)	((pgu	pst)	dha))	(yli	(kwa	(((kla	ago)	skl)	(cgl	(sca	(sba	(sku	(smi	(sce	spa))))))))));
((((cal	ctr)	lel)	((pgu	pst)	dha))	(yli	((cgl	(sca	(sba	(sku	(smi	(sce	spa))))))	(((kla	ago)	skl)	kwa))));
((((cal	ctr)	lel)	((pgu	pst)	dha))	(yli	(kwa	(((kla	ago)	(cgl	(sca	(sba	(sku	(smi	(sce	spa)))))))	skl))));
((((cal	ctr)	lel)	((pgu	pst)	dha))	(yli	(((kla	ago)	(cgl	(sca	(sba	(sku	(smi	(sce	spa)))))))	(kwa	skl))));
((((cal	ctr)	lel)	((pgu	pst)	dha))	(yli	(skl	(kwa	((kla	ago)	(cgl	(sca	(sba	(sku	(smi	(sce	spa)))))))))));
((((cal	ctr)	lel)	((pgu	pst)	dha))	(yli	(kla	(ago	((kwa	skl)	(cgl	(sca	(sba	(sku	(smi	(sce	spa)))))))))));
((((cal	ctr)	lel)	((pgu	pst)	dha))	(yli	(ago	(kla	((kwa	skl)	(cgl	(sca	(sba	(sku	(smi	(sce	spa)))))))))));
((((cal	ctr)	lel)	((pgu	pst)	dha))	(yli	((kla	ago)	((kwa	skl)	(cgl	(sca	(sba	(sku	(smi	(sce	spa))))))))));
((((cal	ctr)	lel)	((pgu	pst)	dha))	(yli	((cgl	(sca	(sba	(sku	(smi	(sce	spa))))))	((kwa	skl)	(kla	ago)))));
((((cal	ctr)	lel)	((pgu	pst)	dha))	(yli	(kwa	((kla	ago)	(skl	(cgl	(sca	(sba	(sku	(smi	(sce	spa)))))))))));
((((cal	ctr)	lel)	((pgu	pst)	dha))	(yli	((kla	ago)	(kwa	(skl	(cgl	(sca	(sba	(sku	(smi	(sce	spa)))))))))));
((((cal	ctr)	lel)	((pgu	pst)	dha))	(yli	((skl	(cgl	(sca	(sba	(sku	(smi	(sce	spa)))))))	(kwa	(kla	ago)))));
((((cal	ctr)	lel)	((pgu	pst)	dha))	(yli	(kla	((kwa	(skl	(cgl	(sca	(sba	(sku	(smi	(sce	spa))))))))	ago))));
((((cal	ctr)	lel)	((pgu	pst)	dha))	(yli	(ago	((kwa	(skl	(cgl	(sca	(sba	(sku	(smi	(sce	spa))))))))	kla))));
((((cal	ctr)	lel)	((pgu	pst)	dha))	(yli	(skl	((kwa	(kla	ago))	(cgl	(sca	(sba	(sku	(smi	(sce	spa))))))))));
((((cal	ctr)	lel)	((pgu	pst)	dha))	(yli	((cgl	(sca	(sba	(sku	(smi	(sce	spa))))))	((kwa	(kla	ago))	skl))));
((((cal	ctr)	lel)	((pgu	pst)	dha))	(yli	(kwa	(((kla	(cgl	(sca	(sba	(sku	(smi	(sce	spa)))))))	ago)	skl))));
((((cal	ctr)	lel)	((pgu	pst)	dha))	(yli	(((kla	(cgl	(sca	(sba	(sku	(smi	(sce	spa)))))))	ago)	(kwa	skl))));
((((cal	ctr)	lel)	((pgu	pst)	dha))	(yli	(skl	(kwa	((kla	(cgl	(sca	(sba	(sku	(smi	(sce	spa)))))))	ago)))));
((((cal	ctr)	lel)	((pgu	pst)	dha))	(yli	((kla	(cgl	(sca	(sba	(sku	(smi	(sce	spa)))))))	((kwa	skl)	ago))));
((((cal	ctr)	lel)	((pgu	pst)	dha))	(yli	(ago	((kwa	skl)	(kla	(cgl	(sca	(sba	(sku	(smi	(sce	spa)))))))))));
((((cal	ctr)	lel)	((pgu	pst)	dha))	(yli	(kla	(((kwa	skl)	ago)	(cgl	(sca	(sba	(sku	(smi	(sce	spa))))))))));
((((cal	ctr)	lel)	((pgu	pst)	dha))	(yli	((cgl	(sca	(sba	(sku	(smi	(sce	spa))))))	(((kwa	skl)	ago)	kla))));
((((cal	ctr)	lel)	((pgu	pst)	dha))	(yli	(kwa	((kla	(ago	(cgl	(sca	(sba	(sku	(smi	(sce	spa))))))))	skl))));
((((cal	ctr)	lel)	((pgu	pst)	dha))	(yli	((kla	(ago	(cgl	(sca	(sba	(sku	(smi	(sce	spa))))))))	(kwa	skl))));
((((cal	ctr)	lel)	((pgu	pst)	dha))	(yli	(skl	(kwa	(kla	(ago	(cgl	(sca	(sba	(sku	(smi	(sce	spa))))))))))));
((((cal	ctr)	lel)	((pgu	pst)	dha))	(yli	(kla	((kwa	skl)	(ago	(cgl	(sca	(sba	(sku	(smi	(sce	spa)))))))))));
((((cal	ctr)	lel)	((pgu	pst)	dha))	(yli	((ago	(cgl	(sca	(sba	(sku	(smi	(sce	spa)))))))	((kwa	skl)	kla))));
((((cal	ctr)	lel)	((pgu	pst)	dha))	(yli	(ago	(((kwa	skl)	kla)	(cgl	(sca	(sba	(sku	(smi	(sce	spa))))))))));
((((cal	ctr)	lel)	((pgu	pst)	dha))	(yli	((cgl	(sca	(sba	(sku	(smi	(sce	spa))))))	(((kwa	skl)	kla)	ago))));
((((cal	ctr)	lel)	((pgu	pst)	dha))	(yli	((kwa	(cgl	(sca	(sba	(sku	(smi	(sce	spa)))))))	(kla	(skl	ago)))));
((((cal	ctr)	lel)	((pgu	pst)	dha))	(yli	(kla	((kwa	(cgl	(sca	(sba	(sku	(smi	(sce	spa)))))))	(skl	ago)))));
((((cal	ctr)	lel)	((pgu	pst)	dha))	(yli	((skl	ago)	((kwa	(cgl	(sca	(sba	(sku	(smi	(sce	spa)))))))	kla))));
((((cal	ctr)	lel)	((pgu	pst)	dha))	(yli	(skl	(((kwa	(cgl	(sca	(sba	(sku	(smi	(sce	spa)))))))	kla)	ago))));
((((cal	ctr)	lel)	((pgu	pst)	dha))	(yli	(ago	(((kwa	(cgl	(sca	(sba	(sku	(smi	(sce	spa)))))))	kla)	skl))));
((((cal	ctr)	lel)	((pgu	pst)	dha))	(yli	(kwa	((kla	(skl	ago))	(cgl	(sca	(sba	(sku	(smi	(sce	spa))))))))));
((((cal	ctr)	lel)	((pgu	pst)	dha))	(yli	((cgl	(sca	(sba	(sku	(smi	(sce	spa))))))	((kla	(skl	ago))	kwa))));
((((cal	ctr)	lel)	((pgu	pst)	dha))	(yli	(kwa	((kla	(cgl	(sca	(sba	(sku	(smi	(sce	spa)))))))	(skl	ago)))));
((((cal	ctr)	lel)	((pgu	pst)	dha))	(yli	((kla	(cgl	(sca	(sba	(sku	(smi	(sce	spa)))))))	(kwa	(skl	ago)))));
((((cal	ctr)	lel)	((pgu	pst)	dha))	(yli	((skl	ago)	(kwa	(kla	(cgl	(sca	(sba	(sku	(smi	(sce	spa)))))))))));
((((cal	ctr)	lel)	((pgu	pst)	dha))	(yli	(skl	((kwa	(kla	(cgl	(sca	(sba	(sku	(smi	(sce	spa))))))))	ago))));
((((cal	ctr)	lel)	((pgu	pst)	dha))	(yli	(ago	((kwa	(kla	(cgl	(sca	(sba	(sku	(smi	(sce	spa))))))))	skl))));
((((cal	ctr)	lel)	((pgu	pst)	dha))	(yli	(kla	((kwa	(skl	ago))	(cgl	(sca	(sba	(sku	(smi	(sce	spa))))))))));
((((cal	ctr)	lel)	((pgu	pst)	dha))	(yli	((cgl	(sca	(sba	(sku	(smi	(sce	spa))))))	((kwa	(skl	ago))	kla))));
((((cal	ctr)	lel)	((pgu	pst)	dha))	(yli	(kwa	(kla	((skl	ago)	(cgl	(sca	(sba	(sku	(smi	(sce	spa)))))))))));
((((cal	ctr)	lel)	((pgu	pst)	dha))	(yli	(kla	(kwa	((skl	ago)	(cgl	(sca	(sba	(sku	(smi	(sce	spa)))))))))));
((((cal	ctr)	lel)	((pgu	pst)	dha))	(yli	(((skl	ago)	(cgl	(sca	(sba	(sku	(smi	(sce	spa)))))))	(kwa	kla))));
((((cal	ctr)	lel)	((pgu	pst)	dha))	(yli	(skl	(ago	((kwa	kla)	(cgl	(sca	(sba	(sku	(smi	(sce	spa)))))))))));
((((cal	ctr)	lel)	((pgu	pst)	dha))	(yli	(ago	(skl	((kwa	kla)	(cgl	(sca	(sba	(sku	(smi	(sce	spa)))))))))));
((((cal	ctr)	lel)	((pgu	pst)	dha))	(yli	((skl	ago)	((kwa	kla)	(cgl	(sca	(sba	(sku	(smi	(sce	spa))))))))));
((((cal	ctr)	lel)	((pgu	pst)	dha))	(yli	((cgl	(sca	(sba	(sku	(smi	(sce	spa))))))	((kwa	kla)	(skl	ago)))));
((((cal	ctr)	lel)	((pgu	pst)	dha))	(yli	(kwa	(kla	((skl	(cgl	(sca	(sba	(sku	(smi	(sce	spa)))))))	ago)))));
((((cal	ctr)	lel)	((pgu	pst)	dha))	(yli	(kla	(kwa	((skl	(cgl	(sca	(sba	(sku	(smi	(sce	spa)))))))	ago)))));
((((cal	ctr)	lel)	((pgu	pst)	dha))	(yli	(((skl	(cgl	(sca	(sba	(sku	(smi	(sce	spa)))))))	ago)	(kwa	kla))));
((((cal	ctr)	lel)	((pgu	pst)	dha))	(yli	((skl	(cgl	(sca	(sba	(sku	(smi	(sce	spa)))))))	((kwa	kla)	ago))));
((((cal	ctr)	lel)	((pgu	pst)	dha))	(yli	(ago	((kwa	kla)	(skl	(cgl	(sca	(sba	(sku	(smi	(sce	spa)))))))))));
((((cal	ctr)	lel)	((pgu	pst)	dha))	(yli	(skl	(((kwa	kla)	ago)	(cgl	(sca	(sba	(sku	(smi	(sce	spa))))))))));
((((cal	ctr)	lel)	((pgu	pst)	dha))	(yli	((cgl	(sca	(sba	(sku	(smi	(sce	spa))))))	(((kwa	kla)	ago)	skl))));
((((cal	ctr)	lel)	((pgu	pst)	dha))	(yli	(kwa	(kla	(skl	(ago	(cgl	(sca	(sba	(sku	(smi	(sce	spa))))))))))));
((((cal	ctr)	lel)	((pgu	pst)	dha))	(yli	(kla	(kwa	(skl	(ago	(cgl	(sca	(sba	(sku	(smi	(sce	spa))))))))))));
((((cal	ctr)	lel)	((pgu	pst)	dha))	(yli	((skl	(ago	(cgl	(sca	(sba	(sku	(smi	(sce	spa))))))))	(kwa	kla))));
((((cal	ctr)	lel)	((pgu	pst)	dha))	(yli	(skl	((kwa	kla)	(ago	(cgl	(sca	(sba	(sku	(smi	(sce	spa)))))))))));
((((cal	ctr)	lel)	((pgu	pst)	dha))	(yli	((ago	(cgl	(sca	(sba	(sku	(smi	(sce	spa)))))))	((kwa	kla)	skl))));
((((cal	ctr)	lel)	((pgu	pst)	dha))	(yli	(ago	(((kwa	kla)	skl)	(cgl	(sca	(sba	(sku	(smi	(sce	spa))))))))));
((((cal	ctr)	lel)	((pgu	pst)	dha))	(yli	((cgl	(sca	(sba	(sku	(smi	(sce	spa))))))	(((kwa	kla)	skl)	ago))));
((pgu	(dha	(pst	((cal	ctr)	lel))))	(yli	(((kwa	ago)	(cgl	(sca	(sba	(sku	(smi	(sce	spa)))))))	(kla	skl))));
((pgu	(dha	(pst	((cal	ctr)	lel))))	(yli	(kla	(((kwa	ago)	(cgl	(sca	(sba	(sku	(smi	(sce	spa)))))))	skl))));
((pgu	(dha	(pst	((cal	ctr)	lel))))	(yli	(skl	(((kwa	ago)	(cgl	(sca	(sba	(sku	(smi	(sce	spa)))))))	kla))));
((pgu	(dha	(pst	((cal	ctr)	lel))))	(yli	(kwa	(ago	((kla	skl)	(cgl	(sca	(sba	(sku	(smi	(sce	spa)))))))))));
((pgu	(dha	(pst	((cal	ctr)	lel))))	(yli	(ago	(kwa	((kla	skl)	(cgl	(sca	(sba	(sku	(smi	(sce	spa)))))))))));
((pgu	(dha	(pst	((cal	ctr)	lel))))	(yli	((kwa	ago)	((kla	skl)	(cgl	(sca	(sba	(sku	(smi	(sce	spa))))))))));
((pgu	(dha	(pst	((cal	ctr)	lel))))	(yli	((cgl	(sca	(sba	(sku	(smi	(sce	spa))))))	((kla	skl)	(kwa	ago)))));
((pgu	(dha	(pst	((cal	ctr)	lel))))	(yli	((kwa	ago)	((kla	(cgl	(sca	(sba	(sku	(smi	(sce	spa)))))))	skl))));
((pgu	(dha	(pst	((cal	ctr)	lel))))	(yli	((kla	(cgl	(sca	(sba	(sku	(smi	(sce	spa)))))))	((kwa	ago)	skl))));
((pgu	(dha	(pst	((cal	ctr)	lel))))	(yli	(skl	((kwa	ago)	(kla	(cgl	(sca	(sba	(sku	(smi	(sce	spa)))))))))));
((pgu	(dha	(pst	((cal	ctr)	lel))))	(yli	(kwa	(((kla	(cgl	(sca	(sba	(sku	(smi	(sce	spa)))))))	skl)	ago))));
((pgu	(dha	(pst	((cal	ctr)	lel))))	(yli	(ago	(((kla	(cgl	(sca	(sba	(sku	(smi	(sce	spa)))))))	skl)	kwa))));
((pgu	(dha	(pst	((cal	ctr)	lel))))	(yli	(kla	(((kwa	ago)	skl)	(cgl	(sca	(sba	(sku	(smi	(sce	spa))))))))));
((pgu	(dha	(pst	((cal	ctr)	lel))))	(yli	((cgl	(sca	(sba	(sku	(smi	(sce	spa))))))	(((kwa	ago)	skl)	kla))));
((pgu	(dha	(pst	((cal	ctr)	lel))))	(yli	((kwa	ago)	(kla	(skl	(cgl	(sca	(sba	(sku	(smi	(sce	spa)))))))))));
((pgu	(dha	(pst	((cal	ctr)	lel))))	(yli	(kla	((kwa	ago)	(skl	(cgl	(sca	(sba	(sku	(smi	(sce	spa)))))))))));
((pgu	(dha	(pst	((cal	ctr)	lel))))	(yli	((skl	(cgl	(sca	(sba	(sku	(smi	(sce	spa)))))))	((kwa	ago)	kla))));
((pgu	(dha	(pst	((cal	ctr)	lel))))	(yli	(kwa	((kla	(skl	(cgl	(sca	(sba	(sku	(smi	(sce	spa))))))))	ago))));
((pgu	(dha	(pst	((cal	ctr)	lel))))	(yli	(ago	((kla	(skl	(cgl	(sca	(sba	(sku	(smi	(sce	spa))))))))	kwa))));
((pgu	(dha	(pst	((cal	ctr)	lel))))	(yli	(skl	(((kwa	ago)	kla)	(cgl	(sca	(sba	(sku	(smi	(sce	spa))))))))));
((pgu	(dha	(pst	((cal	ctr)	lel))))	(yli	((cgl	(sca	(sba	(sku	(smi	(sce	spa))))))	(((kwa	ago)	kla)	skl))));
((pgu	(dha	(pst	((cal	ctr)	lel))))	(yli	(((kwa	(cgl	(sca	(sba	(sku	(smi	(sce	spa)))))))	ago)	(kla	skl))));
((pgu	(dha	(pst	((cal	ctr)	lel))))	(yli	(kla	(((kwa	(cgl	(sca	(sba	(sku	(smi	(sce	spa)))))))	ago)	skl))));
((pgu	(dha	(pst	((cal	ctr)	lel))))	(yli	(skl	(((kwa	(cgl	(sca	(sba	(sku	(smi	(sce	spa)))))))	ago)	kla))));
((pgu	(dha	(pst	((cal	ctr)	lel))))	(yli	((kwa	(cgl	(sca	(sba	(sku	(smi	(sce	spa)))))))	((kla	skl)	ago))));
((pgu	(dha	(pst	((cal	ctr)	lel))))	(yli	(ago	((kla	skl)	(kwa	(cgl	(sca	(sba	(sku	(smi	(sce	spa)))))))))));
((pgu	(dha	(pst	((cal	ctr)	lel))))	(yli	(kwa	(((kla	skl)	ago)	(cgl	(sca	(sba	(sku	(smi	(sce	spa))))))))));
((pgu	(dha	(pst	((cal	ctr)	lel))))	(yli	((cgl	(sca	(sba	(sku	(smi	(sce	spa))))))	(((kla	skl)	ago)	kwa))));
((pgu	(dha	(pst	((cal	ctr)	lel))))	(yli	((kwa	(ago	(cgl	(sca	(sba	(sku	(smi	(sce	spa))))))))	(kla	skl))));
((pgu	(dha	(pst	((cal	ctr)	lel))))	(yli	(kla	((kwa	(ago	(cgl	(sca	(sba	(sku	(smi	(sce	spa))))))))	skl))));
((pgu	(dha	(pst	((cal	ctr)	lel))))	(yli	(skl	((kwa	(ago	(cgl	(sca	(sba	(sku	(smi	(sce	spa))))))))	kla))));
((pgu	(dha	(pst	((cal	ctr)	lel))))	(yli	(kwa	((kla	skl)	(ago	(cgl	(sca	(sba	(sku	(smi	(sce	spa)))))))))));
((pgu	(dha	(pst	((cal	ctr)	lel))))	(yli	((ago	(cgl	(sca	(sba	(sku	(smi	(sce	spa)))))))	((kla	skl)	kwa))));
((pgu	(dha	(pst	((cal	ctr)	lel))))	(yli	(ago	(((kla	skl)	kwa)	(cgl	(sca	(sba	(sku	(smi	(sce	spa))))))))));
((pgu	(dha	(pst	((cal	ctr)	lel))))	(yli	((cgl	(sca	(sba	(sku	(smi	(sce	spa))))))	(((kla	skl)	kwa)	ago))));
((pgu	(dha	(pst	((cal	ctr)	lel))))	(yli	((kwa	(cgl	(sca	(sba	(sku	(smi	(sce	spa)))))))	((kla	ago)	skl))));
((pgu	(dha	(pst	((cal	ctr)	lel))))	(yli	((kla	ago)	((kwa	(cgl	(sca	(sba	(sku	(smi	(sce	spa)))))))	skl))));
((pgu	(dha	(pst	((cal	ctr)	lel))))	(yli	(skl	((kwa	(cgl	(sca	(sba	(sku	(smi	(sce	spa)))))))	(kla	ago)))));
((pgu	(dha	(pst	((cal	ctr)	lel))))	(yli	(kla	(((kwa	(cgl	(sca	(sba	(sku	(smi	(sce	spa)))))))	skl)	ago))));
((pgu	(dha	(pst	((cal	ctr)	lel))))	(yli	(ago	(((kwa	(cgl	(sca	(sba	(sku	(smi	(sce	spa)))))))	skl)	kla))));
((pgu	(dha	(pst	((cal	ctr)	lel))))	(yli	(kwa	(((kla	ago)	skl)	(cgl	(sca	(sba	(sku	(smi	(sce	spa))))))))));
((pgu	(dha	(pst	((cal	ctr)	lel))))	(yli	((cgl	(sca	(sba	(sku	(smi	(sce	spa))))))	(((kla	ago)	skl)	kwa))));
((pgu	(dha	(pst	((cal	ctr)	lel))))	(yli	(kwa	(((kla	ago)	(cgl	(sca	(sba	(sku	(smi	(sce	spa)))))))	skl))));
((pgu	(dha	(pst	((cal	ctr)	lel))))	(yli	(((kla	ago)	(cgl	(sca	(sba	(sku	(smi	(sce	spa)))))))	(kwa	skl))));
((pgu	(dha	(pst	((cal	ctr)	lel))))	(yli	(skl	(kwa	((kla	ago)	(cgl	(sca	(sba	(sku	(smi	(sce	spa)))))))))));
((pgu	(dha	(pst	((cal	ctr)	lel))))	(yli	(kla	(ago	((kwa	skl)	(cgl	(sca	(sba	(sku	(smi	(sce	spa)))))))))));
((pgu	(dha	(pst	((cal	ctr)	lel))))	(yli	(ago	(kla	((kwa	skl)	(cgl	(sca	(sba	(sku	(smi	(sce	spa)))))))))));
((pgu	(dha	(pst	((cal	ctr)	lel))))	(yli	((kla	ago)	((kwa	skl)	(cgl	(sca	(sba	(sku	(smi	(sce	spa))))))))));
((pgu	(dha	(pst	((cal	ctr)	lel))))	(yli	((cgl	(sca	(sba	(sku	(smi	(sce	spa))))))	((kwa	skl)	(kla	ago)))));
((pgu	(dha	(pst	((cal	ctr)	lel))))	(yli	(kwa	((kla	ago)	(skl	(cgl	(sca	(sba	(sku	(smi	(sce	spa)))))))))));
((pgu	(dha	(pst	((cal	ctr)	lel))))	(yli	((kla	ago)	(kwa	(skl	(cgl	(sca	(sba	(sku	(smi	(sce	spa)))))))))));
((pgu	(dha	(pst	((cal	ctr)	lel))))	(yli	((skl	(cgl	(sca	(sba	(sku	(smi	(sce	spa)))))))	(kwa	(kla	ago)))));
((pgu	(dha	(pst	((cal	ctr)	lel))))	(yli	(kla	((kwa	(skl	(cgl	(sca	(sba	(sku	(smi	(sce	spa))))))))	ago))));
((pgu	(dha	(pst	((cal	ctr)	lel))))	(yli	(ago	((kwa	(skl	(cgl	(sca	(sba	(sku	(smi	(sce	spa))))))))	kla))));
((pgu	(dha	(pst	((cal	ctr)	lel))))	(yli	(skl	((kwa	(kla	ago))	(cgl	(sca	(sba	(sku	(smi	(sce	spa))))))))));
((pgu	(dha	(pst	((cal	ctr)	lel))))	(yli	((cgl	(sca	(sba	(sku	(smi	(sce	spa))))))	((kwa	(kla	ago))	skl))));
((pgu	(dha	(pst	((cal	ctr)	lel))))	(yli	(kwa	(((kla	(cgl	(sca	(sba	(sku	(smi	(sce	spa)))))))	ago)	skl))));
((pgu	(dha	(pst	((cal	ctr)	lel))))	(yli	(((kla	(cgl	(sca	(sba	(sku	(smi	(sce	spa)))))))	ago)	(kwa	skl))));
((pgu	(dha	(pst	((cal	ctr)	lel))))	(yli	(skl	(kwa	((kla	(cgl	(sca	(sba	(sku	(smi	(sce	spa)))))))	ago)))));
((pgu	(dha	(pst	((cal	ctr)	lel))))	(yli	((kla	(cgl	(sca	(sba	(sku	(smi	(sce	spa)))))))	((kwa	skl)	ago))));
((pgu	(dha	(pst	((cal	ctr)	lel))))	(yli	(ago	((kwa	skl)	(kla	(cgl	(sca	(sba	(sku	(smi	(sce	spa)))))))))));
((pgu	(dha	(pst	((cal	ctr)	lel))))	(yli	(kla	(((kwa	skl)	ago)	(cgl	(sca	(sba	(sku	(smi	(sce	spa))))))))));
((pgu	(dha	(pst	((cal	ctr)	lel))))	(yli	((cgl	(sca	(sba	(sku	(smi	(sce	spa))))))	(((kwa	skl)	ago)	kla))));
((pgu	(dha	(pst	((cal	ctr)	lel))))	(yli	(kwa	((kla	(ago	(cgl	(sca	(sba	(sku	(smi	(sce	spa))))))))	skl))));
((pgu	(dha	(pst	((cal	ctr)	lel))))	(yli	((kla	(ago	(cgl	(sca	(sba	(sku	(smi	(sce	spa))))))))	(kwa	skl))));
((pgu	(dha	(pst	((cal	ctr)	lel))))	(yli	(skl	(kwa	(kla	(ago	(cgl	(sca	(sba	(sku	(smi	(sce	spa))))))))))));
((pgu	(dha	(pst	((cal	ctr)	lel))))	(yli	(kla	((kwa	skl)	(ago	(cgl	(sca	(sba	(sku	(smi	(sce	spa)))))))))));
((pgu	(dha	(pst	((cal	ctr)	lel))))	(yli	((ago	(cgl	(sca	(sba	(sku	(smi	(sce	spa)))))))	((kwa	skl)	kla))));
((pgu	(dha	(pst	((cal	ctr)	lel))))	(yli	(ago	(((kwa	skl)	kla)	(cgl	(sca	(sba	(sku	(smi	(sce	spa))))))))));
((pgu	(dha	(pst	((cal	ctr)	lel))))	(yli	((cgl	(sca	(sba	(sku	(smi	(sce	spa))))))	(((kwa	skl)	kla)	ago))));
((pgu	(dha	(pst	((cal	ctr)	lel))))	(yli	((kwa	(cgl	(sca	(sba	(sku	(smi	(sce	spa)))))))	(kla	(skl	ago)))));
((pgu	(dha	(pst	((cal	ctr)	lel))))	(yli	(kla	((kwa	(cgl	(sca	(sba	(sku	(smi	(sce	spa)))))))	(skl	ago)))));
((pgu	(dha	(pst	((cal	ctr)	lel))))	(yli	((skl	ago)	((kwa	(cgl	(sca	(sba	(sku	(smi	(sce	spa)))))))	kla))));
((pgu	(dha	(pst	((cal	ctr)	lel))))	(yli	(skl	(((kwa	(cgl	(sca	(sba	(sku	(smi	(sce	spa)))))))	kla)	ago))));
((pgu	(dha	(pst	((cal	ctr)	lel))))	(yli	(ago	(((kwa	(cgl	(sca	(sba	(sku	(smi	(sce	spa)))))))	kla)	skl))));
((pgu	(dha	(pst	((cal	ctr)	lel))))	(yli	(kwa	((kla	(skl	ago))	(cgl	(sca	(sba	(sku	(smi	(sce	spa))))))))));
((pgu	(dha	(pst	((cal	ctr)	lel))))	(yli	((cgl	(sca	(sba	(sku	(smi	(sce	spa))))))	((kla	(skl	ago))	kwa))));
((pgu	(dha	(pst	((cal	ctr)	lel))))	(yli	(kwa	((kla	(cgl	(sca	(sba	(sku	(smi	(sce	spa)))))))	(skl	ago)))));
((pgu	(dha	(pst	((cal	ctr)	lel))))	(yli	((kla	(cgl	(sca	(sba	(sku	(smi	(sce	spa)))))))	(kwa	(skl	ago)))));
((pgu	(dha	(pst	((cal	ctr)	lel))))	(yli	((skl	ago)	(kwa	(kla	(cgl	(sca	(sba	(sku	(smi	(sce	spa)))))))))));
((pgu	(dha	(pst	((cal	ctr)	lel))))	(yli	(skl	((kwa	(kla	(cgl	(sca	(sba	(sku	(smi	(sce	spa))))))))	ago))));
((pgu	(dha	(pst	((cal	ctr)	lel))))	(yli	(ago	((kwa	(kla	(cgl	(sca	(sba	(sku	(smi	(sce	spa))))))))	skl))));
((pgu	(dha	(pst	((cal	ctr)	lel))))	(yli	(kla	((kwa	(skl	ago))	(cgl	(sca	(sba	(sku	(smi	(sce	spa))))))))));
((pgu	(dha	(pst	((cal	ctr)	lel))))	(yli	((cgl	(sca	(sba	(sku	(smi	(sce	spa))))))	((kwa	(skl	ago))	kla))));
((pgu	(dha	(pst	((cal	ctr)	lel))))	(yli	(kwa	(kla	((skl	ago)	(cgl	(sca	(sba	(sku	(smi	(sce	spa)))))))))));
((pgu	(dha	(pst	((cal	ctr)	lel))))	(yli	(kla	(kwa	((skl	ago)	(cgl	(sca	(sba	(sku	(smi	(sce	spa)))))))))));
((pgu	(dha	(pst	((cal	ctr)	lel))))	(yli	(((skl	ago)	(cgl	(sca	(sba	(sku	(smi	(sce	spa)))))))	(kwa	kla))));
((pgu	(dha	(pst	((cal	ctr)	lel))))	(yli	(skl	(ago	((kwa	kla)	(cgl	(sca	(sba	(sku	(smi	(sce	spa)))))))))));
((pgu	(dha	(pst	((cal	ctr)	lel))))	(yli	(ago	(skl	((kwa	kla)	(cgl	(sca	(sba	(sku	(smi	(sce	spa)))))))))));
((pgu	(dha	(pst	((cal	ctr)	lel))))	(yli	((skl	ago)	((kwa	kla)	(cgl	(sca	(sba	(sku	(smi	(sce	spa))))))))));
((pgu	(dha	(pst	((cal	ctr)	lel))))	(yli	((cgl	(sca	(sba	(sku	(smi	(sce	spa))))))	((kwa	kla)	(skl	ago)))));
((pgu	(dha	(pst	((cal	ctr)	lel))))	(yli	(kwa	(kla	((skl	(cgl	(sca	(sba	(sku	(smi	(sce	spa)))))))	ago)))));
((pgu	(dha	(pst	((cal	ctr)	lel))))	(yli	(kla	(kwa	((skl	(cgl	(sca	(sba	(sku	(smi	(sce	spa)))))))	ago)))));
((pgu	(dha	(pst	((cal	ctr)	lel))))	(yli	(((skl	(cgl	(sca	(sba	(sku	(smi	(sce	spa)))))))	ago)	(kwa	kla))));
((pgu	(dha	(pst	((cal	ctr)	lel))))	(yli	((skl	(cgl	(sca	(sba	(sku	(smi	(sce	spa)))))))	((kwa	kla)	ago))));
((pgu	(dha	(pst	((cal	ctr)	lel))))	(yli	(ago	((kwa	kla)	(skl	(cgl	(sca	(sba	(sku	(smi	(sce	spa)))))))))));
((pgu	(dha	(pst	((cal	ctr)	lel))))	(yli	(skl	(((kwa	kla)	ago)	(cgl	(sca	(sba	(sku	(smi	(sce	spa))))))))));
((pgu	(dha	(pst	((cal	ctr)	lel))))	(yli	((cgl	(sca	(sba	(sku	(smi	(sce	spa))))))	(((kwa	kla)	ago)	skl))));
((pgu	(dha	(pst	((cal	ctr)	lel))))	(yli	(kwa	(kla	(skl	(ago	(cgl	(sca	(sba	(sku	(smi	(sce	spa))))))))))));
((pgu	(dha	(pst	((cal	ctr)	lel))))	(yli	(kla	(kwa	(skl	(ago	(cgl	(sca	(sba	(sku	(smi	(sce	spa))))))))))));
((pgu	(dha	(pst	((cal	ctr)	lel))))	(yli	((skl	(ago	(cgl	(sca	(sba	(sku	(smi	(sce	spa))))))))	(kwa	kla))));
((pgu	(dha	(pst	((cal	ctr)	lel))))	(yli	(skl	((kwa	kla)	(ago	(cgl	(sca	(sba	(sku	(smi	(sce	spa)))))))))));
((pgu	(dha	(pst	((cal	ctr)	lel))))	(yli	((ago	(cgl	(sca	(sba	(sku	(smi	(sce	spa)))))))	((kwa	kla)	skl))));
((pgu	(dha	(pst	((cal	ctr)	lel))))	(yli	(ago	(((kwa	kla)	skl)	(cgl	(sca	(sba	(sku	(smi	(sce	spa))))))))));
((pgu	(dha	(pst	((cal	ctr)	lel))))	(yli	((cgl	(sca	(sba	(sku	(smi	(sce	spa))))))	(((kwa	kla)	skl)	ago))));
((dha	(pgu	(pst	((cal	ctr)	lel))))	(yli	(((kwa	ago)	(cgl	(sca	(sba	(sku	(smi	(sce	spa)))))))	(kla	skl))));
((dha	(pgu	(pst	((cal	ctr)	lel))))	(yli	(kla	(((kwa	ago)	(cgl	(sca	(sba	(sku	(smi	(sce	spa)))))))	skl))));
((dha	(pgu	(pst	((cal	ctr)	lel))))	(yli	(skl	(((kwa	ago)	(cgl	(sca	(sba	(sku	(smi	(sce	spa)))))))	kla))));
((dha	(pgu	(pst	((cal	ctr)	lel))))	(yli	(kwa	(ago	((kla	skl)	(cgl	(sca	(sba	(sku	(smi	(sce	spa)))))))))));
((dha	(pgu	(pst	((cal	ctr)	lel))))	(yli	(ago	(kwa	((kla	skl)	(cgl	(sca	(sba	(sku	(smi	(sce	spa)))))))))));
((dha	(pgu	(pst	((cal	ctr)	lel))))	(yli	((kwa	ago)	((kla	skl)	(cgl	(sca	(sba	(sku	(smi	(sce	spa))))))))));
((dha	(pgu	(pst	((cal	ctr)	lel))))	(yli	((cgl	(sca	(sba	(sku	(smi	(sce	spa))))))	((kla	skl)	(kwa	ago)))));
((dha	(pgu	(pst	((cal	ctr)	lel))))	(yli	((kwa	ago)	((kla	(cgl	(sca	(sba	(sku	(smi	(sce	spa)))))))	skl))));
((dha	(pgu	(pst	((cal	ctr)	lel))))	(yli	((kla	(cgl	(sca	(sba	(sku	(smi	(sce	spa)))))))	((kwa	ago)	skl))));
((dha	(pgu	(pst	((cal	ctr)	lel))))	(yli	(skl	((kwa	ago)	(kla	(cgl	(sca	(sba	(sku	(smi	(sce	spa)))))))))));
((dha	(pgu	(pst	((cal	ctr)	lel))))	(yli	(kwa	(((kla	(cgl	(sca	(sba	(sku	(smi	(sce	spa)))))))	skl)	ago))));
((dha	(pgu	(pst	((cal	ctr)	lel))))	(yli	(ago	(((kla	(cgl	(sca	(sba	(sku	(smi	(sce	spa)))))))	skl)	kwa))));
((dha	(pgu	(pst	((cal	ctr)	lel))))	(yli	(kla	(((kwa	ago)	skl)	(cgl	(sca	(sba	(sku	(smi	(sce	spa))))))))));
((dha	(pgu	(pst	((cal	ctr)	lel))))	(yli	((cgl	(sca	(sba	(sku	(smi	(sce	spa))))))	(((kwa	ago)	skl)	kla))));
((dha	(pgu	(pst	((cal	ctr)	lel))))	(yli	((kwa	ago)	(kla	(skl	(cgl	(sca	(sba	(sku	(smi	(sce	spa)))))))))));
((dha	(pgu	(pst	((cal	ctr)	lel))))	(yli	(kla	((kwa	ago)	(skl	(cgl	(sca	(sba	(sku	(smi	(sce	spa)))))))))));
((dha	(pgu	(pst	((cal	ctr)	lel))))	(yli	((skl	(cgl	(sca	(sba	(sku	(smi	(sce	spa)))))))	((kwa	ago)	kla))));
((dha	(pgu	(pst	((cal	ctr)	lel))))	(yli	(kwa	((kla	(skl	(cgl	(sca	(sba	(sku	(smi	(sce	spa))))))))	ago))));
((dha	(pgu	(pst	((cal	ctr)	lel))))	(yli	(ago	((kla	(skl	(cgl	(sca	(sba	(sku	(smi	(sce	spa))))))))	kwa))));
((dha	(pgu	(pst	((cal	ctr)	lel))))	(yli	(skl	(((kwa	ago)	kla)	(cgl	(sca	(sba	(sku	(smi	(sce	spa))))))))));
((dha	(pgu	(pst	((cal	ctr)	lel))))	(yli	((cgl	(sca	(sba	(sku	(smi	(sce	spa))))))	(((kwa	ago)	kla)	skl))));
((dha	(pgu	(pst	((cal	ctr)	lel))))	(yli	(((kwa	(cgl	(sca	(sba	(sku	(smi	(sce	spa)))))))	ago)	(kla	skl))));
((dha	(pgu	(pst	((cal	ctr)	lel))))	(yli	(kla	(((kwa	(cgl	(sca	(sba	(sku	(smi	(sce	spa)))))))	ago)	skl))));
((dha	(pgu	(pst	((cal	ctr)	lel))))	(yli	(skl	(((kwa	(cgl	(sca	(sba	(sku	(smi	(sce	spa)))))))	ago)	kla))));
((dha	(pgu	(pst	((cal	ctr)	lel))))	(yli	((kwa	(cgl	(sca	(sba	(sku	(smi	(sce	spa)))))))	((kla	skl)	ago))));
((dha	(pgu	(pst	((cal	ctr)	lel))))	(yli	(ago	((kla	skl)	(kwa	(cgl	(sca	(sba	(sku	(smi	(sce	spa)))))))))));
((dha	(pgu	(pst	((cal	ctr)	lel))))	(yli	(kwa	(((kla	skl)	ago)	(cgl	(sca	(sba	(sku	(smi	(sce	spa))))))))));
((dha	(pgu	(pst	((cal	ctr)	lel))))	(yli	((cgl	(sca	(sba	(sku	(smi	(sce	spa))))))	(((kla	skl)	ago)	kwa))));
((dha	(pgu	(pst	((cal	ctr)	lel))))	(yli	((kwa	(ago	(cgl	(sca	(sba	(sku	(smi	(sce	spa))))))))	(kla	skl))));
((dha	(pgu	(pst	((cal	ctr)	lel))))	(yli	(kla	((kwa	(ago	(cgl	(sca	(sba	(sku	(smi	(sce	spa))))))))	skl))));
((dha	(pgu	(pst	((cal	ctr)	lel))))	(yli	(skl	((kwa	(ago	(cgl	(sca	(sba	(sku	(smi	(sce	spa))))))))	kla))));
((dha	(pgu	(pst	((cal	ctr)	lel))))	(yli	(kwa	((kla	skl)	(ago	(cgl	(sca	(sba	(sku	(smi	(sce	spa)))))))))));
((dha	(pgu	(pst	((cal	ctr)	lel))))	(yli	((ago	(cgl	(sca	(sba	(sku	(smi	(sce	spa)))))))	((kla	skl)	kwa))));
((dha	(pgu	(pst	((cal	ctr)	lel))))	(yli	(ago	(((kla	skl)	kwa)	(cgl	(sca	(sba	(sku	(smi	(sce	spa))))))))));
((dha	(pgu	(pst	((cal	ctr)	lel))))	(yli	((cgl	(sca	(sba	(sku	(smi	(sce	spa))))))	(((kla	skl)	kwa)	ago))));
((dha	(pgu	(pst	((cal	ctr)	lel))))	(yli	((kwa	(cgl	(sca	(sba	(sku	(smi	(sce	spa)))))))	((kla	ago)	skl))));
((dha	(pgu	(pst	((cal	ctr)	lel))))	(yli	((kla	ago)	((kwa	(cgl	(sca	(sba	(sku	(smi	(sce	spa)))))))	skl))));
((dha	(pgu	(pst	((cal	ctr)	lel))))	(yli	(skl	((kwa	(cgl	(sca	(sba	(sku	(smi	(sce	spa)))))))	(kla	ago)))));
((dha	(pgu	(pst	((cal	ctr)	lel))))	(yli	(kla	(((kwa	(cgl	(sca	(sba	(sku	(smi	(sce	spa)))))))	skl)	ago))));
((dha	(pgu	(pst	((cal	ctr)	lel))))	(yli	(ago	(((kwa	(cgl	(sca	(sba	(sku	(smi	(sce	spa)))))))	skl)	kla))));
((dha	(pgu	(pst	((cal	ctr)	lel))))	(yli	(kwa	(((kla	ago)	skl)	(cgl	(sca	(sba	(sku	(smi	(sce	spa))))))))));
((dha	(pgu	(pst	((cal	ctr)	lel))))	(yli	((cgl	(sca	(sba	(sku	(smi	(sce	spa))))))	(((kla	ago)	skl)	kwa))));
((dha	(pgu	(pst	((cal	ctr)	lel))))	(yli	(kwa	(((kla	ago)	(cgl	(sca	(sba	(sku	(smi	(sce	spa)))))))	skl))));
((dha	(pgu	(pst	((cal	ctr)	lel))))	(yli	(((kla	ago)	(cgl	(sca	(sba	(sku	(smi	(sce	spa)))))))	(kwa	skl))));
((dha	(pgu	(pst	((cal	ctr)	lel))))	(yli	(skl	(kwa	((kla	ago)	(cgl	(sca	(sba	(sku	(smi	(sce	spa)))))))))));
((dha	(pgu	(pst	((cal	ctr)	lel))))	(yli	(kla	(ago	((kwa	skl)	(cgl	(sca	(sba	(sku	(smi	(sce	spa)))))))))));
((dha	(pgu	(pst	((cal	ctr)	lel))))	(yli	(ago	(kla	((kwa	skl)	(cgl	(sca	(sba	(sku	(smi	(sce	spa)))))))))));
((dha	(pgu	(pst	((cal	ctr)	lel))))	(yli	((kla	ago)	((kwa	skl)	(cgl	(sca	(sba	(sku	(smi	(sce	spa))))))))));
((dha	(pgu	(pst	((cal	ctr)	lel))))	(yli	((cgl	(sca	(sba	(sku	(smi	(sce	spa))))))	((kwa	skl)	(kla	ago)))));
((dha	(pgu	(pst	((cal	ctr)	lel))))	(yli	(kwa	((kla	ago)	(skl	(cgl	(sca	(sba	(sku	(smi	(sce	spa)))))))))));
((dha	(pgu	(pst	((cal	ctr)	lel))))	(yli	((kla	ago)	(kwa	(skl	(cgl	(sca	(sba	(sku	(smi	(sce	spa)))))))))));
((dha	(pgu	(pst	((cal	ctr)	lel))))	(yli	((skl	(cgl	(sca	(sba	(sku	(smi	(sce	spa)))))))	(kwa	(kla	ago)))));
((dha	(pgu	(pst	((cal	ctr)	lel))))	(yli	(kla	((kwa	(skl	(cgl	(sca	(sba	(sku	(smi	(sce	spa))))))))	ago))));
((dha	(pgu	(pst	((cal	ctr)	lel))))	(yli	(ago	((kwa	(skl	(cgl	(sca	(sba	(sku	(smi	(sce	spa))))))))	kla))));
((dha	(pgu	(pst	((cal	ctr)	lel))))	(yli	(skl	((kwa	(kla	ago))	(cgl	(sca	(sba	(sku	(smi	(sce	spa))))))))));
((dha	(pgu	(pst	((cal	ctr)	lel))))	(yli	((cgl	(sca	(sba	(sku	(smi	(sce	spa))))))	((kwa	(kla	ago))	skl))));
((dha	(pgu	(pst	((cal	ctr)	lel))))	(yli	(kwa	(((kla	(cgl	(sca	(sba	(sku	(smi	(sce	spa)))))))	ago)	skl))));
((dha	(pgu	(pst	((cal	ctr)	lel))))	(yli	(((kla	(cgl	(sca	(sba	(sku	(smi	(sce	spa)))))))	ago)	(kwa	skl))));
((dha	(pgu	(pst	((cal	ctr)	lel))))	(yli	(skl	(kwa	((kla	(cgl	(sca	(sba	(sku	(smi	(sce	spa)))))))	ago)))));
((dha	(pgu	(pst	((cal	ctr)	lel))))	(yli	((kla	(cgl	(sca	(sba	(sku	(smi	(sce	spa)))))))	((kwa	skl)	ago))));
((dha	(pgu	(pst	((cal	ctr)	lel))))	(yli	(ago	((kwa	skl)	(kla	(cgl	(sca	(sba	(sku	(smi	(sce	spa)))))))))));
((dha	(pgu	(pst	((cal	ctr)	lel))))	(yli	(kla	(((kwa	skl)	ago)	(cgl	(sca	(sba	(sku	(smi	(sce	spa))))))))));
((dha	(pgu	(pst	((cal	ctr)	lel))))	(yli	((cgl	(sca	(sba	(sku	(smi	(sce	spa))))))	(((kwa	skl)	ago)	kla))));
((dha	(pgu	(pst	((cal	ctr)	lel))))	(yli	(kwa	((kla	(ago	(cgl	(sca	(sba	(sku	(smi	(sce	spa))))))))	skl))));
((dha	(pgu	(pst	((cal	ctr)	lel))))	(yli	((kla	(ago	(cgl	(sca	(sba	(sku	(smi	(sce	spa))))))))	(kwa	skl))));
((dha	(pgu	(pst	((cal	ctr)	lel))))	(yli	(skl	(kwa	(kla	(ago	(cgl	(sca	(sba	(sku	(smi	(sce	spa))))))))))));
((dha	(pgu	(pst	((cal	ctr)	lel))))	(yli	(kla	((kwa	skl)	(ago	(cgl	(sca	(sba	(sku	(smi	(sce	spa)))))))))));
((dha	(pgu	(pst	((cal	ctr)	lel))))	(yli	((ago	(cgl	(sca	(sba	(sku	(smi	(sce	spa)))))))	((kwa	skl)	kla))));
((dha	(pgu	(pst	((cal	ctr)	lel))))	(yli	(ago	(((kwa	skl)	kla)	(cgl	(sca	(sba	(sku	(smi	(sce	spa))))))))));
((dha	(pgu	(pst	((cal	ctr)	lel))))	(yli	((cgl	(sca	(sba	(sku	(smi	(sce	spa))))))	(((kwa	skl)	kla)	ago))));
((dha	(pgu	(pst	((cal	ctr)	lel))))	(yli	((kwa	(cgl	(sca	(sba	(sku	(smi	(sce	spa)))))))	(kla	(skl	ago)))));
((dha	(pgu	(pst	((cal	ctr)	lel))))	(yli	(kla	((kwa	(cgl	(sca	(sba	(sku	(smi	(sce	spa)))))))	(skl	ago)))));
((dha	(pgu	(pst	((cal	ctr)	lel))))	(yli	((skl	ago)	((kwa	(cgl	(sca	(sba	(sku	(smi	(sce	spa)))))))	kla))));
((dha	(pgu	(pst	((cal	ctr)	lel))))	(yli	(skl	(((kwa	(cgl	(sca	(sba	(sku	(smi	(sce	spa)))))))	kla)	ago))));
((dha	(pgu	(pst	((cal	ctr)	lel))))	(yli	(ago	(((kwa	(cgl	(sca	(sba	(sku	(smi	(sce	spa)))))))	kla)	skl))));
((dha	(pgu	(pst	((cal	ctr)	lel))))	(yli	(kwa	((kla	(skl	ago))	(cgl	(sca	(sba	(sku	(smi	(sce	spa))))))))));
((dha	(pgu	(pst	((cal	ctr)	lel))))	(yli	((cgl	(sca	(sba	(sku	(smi	(sce	spa))))))	((kla	(skl	ago))	kwa))));
((dha	(pgu	(pst	((cal	ctr)	lel))))	(yli	(kwa	((kla	(cgl	(sca	(sba	(sku	(smi	(sce	spa)))))))	(skl	ago)))));
((dha	(pgu	(pst	((cal	ctr)	lel))))	(yli	((kla	(cgl	(sca	(sba	(sku	(smi	(sce	spa)))))))	(kwa	(skl	ago)))));
((dha	(pgu	(pst	((cal	ctr)	lel))))	(yli	((skl	ago)	(kwa	(kla	(cgl	(sca	(sba	(sku	(smi	(sce	spa)))))))))));
((dha	(pgu	(pst	((cal	ctr)	lel))))	(yli	(skl	((kwa	(kla	(cgl	(sca	(sba	(sku	(smi	(sce	spa))))))))	ago))));
((dha	(pgu	(pst	((cal	ctr)	lel))))	(yli	(ago	((kwa	(kla	(cgl	(sca	(sba	(sku	(smi	(sce	spa))))))))	skl))));
((dha	(pgu	(pst	((cal	ctr)	lel))))	(yli	(kla	((kwa	(skl	ago))	(cgl	(sca	(sba	(sku	(smi	(sce	spa))))))))));
((dha	(pgu	(pst	((cal	ctr)	lel))))	(yli	((cgl	(sca	(sba	(sku	(smi	(sce	spa))))))	((kwa	(skl	ago))	kla))));
((dha	(pgu	(pst	((cal	ctr)	lel))))	(yli	(kwa	(kla	((skl	ago)	(cgl	(sca	(sba	(sku	(smi	(sce	spa)))))))))));
((dha	(pgu	(pst	((cal	ctr)	lel))))	(yli	(kla	(kwa	((skl	ago)	(cgl	(sca	(sba	(sku	(smi	(sce	spa)))))))))));
((dha	(pgu	(pst	((cal	ctr)	lel))))	(yli	(((skl	ago)	(cgl	(sca	(sba	(sku	(smi	(sce	spa)))))))	(kwa	kla))));
((dha	(pgu	(pst	((cal	ctr)	lel))))	(yli	(skl	(ago	((kwa	kla)	(cgl	(sca	(sba	(sku	(smi	(sce	spa)))))))))));
((dha	(pgu	(pst	((cal	ctr)	lel))))	(yli	(ago	(skl	((kwa	kla)	(cgl	(sca	(sba	(sku	(smi	(sce	spa)))))))))));
((dha	(pgu	(pst	((cal	ctr)	lel))))	(yli	((skl	ago)	((kwa	kla)	(cgl	(sca	(sba	(sku	(smi	(sce	spa))))))))));
((dha	(pgu	(pst	((cal	ctr)	lel))))	(yli	((cgl	(sca	(sba	(sku	(smi	(sce	spa))))))	((kwa	kla)	(skl	ago)))));
((dha	(pgu	(pst	((cal	ctr)	lel))))	(yli	(kwa	(kla	((skl	(cgl	(sca	(sba	(sku	(smi	(sce	spa)))))))	ago)))));
((dha	(pgu	(pst	((cal	ctr)	lel))))	(yli	(kla	(kwa	((skl	(cgl	(sca	(sba	(sku	(smi	(sce	spa)))))))	ago)))));
((dha	(pgu	(pst	((cal	ctr)	lel))))	(yli	(((skl	(cgl	(sca	(sba	(sku	(smi	(sce	spa)))))))	ago)	(kwa	kla))));
((dha	(pgu	(pst	((cal	ctr)	lel))))	(yli	((skl	(cgl	(sca	(sba	(sku	(smi	(sce	spa)))))))	((kwa	kla)	ago))));
((dha	(pgu	(pst	((cal	ctr)	lel))))	(yli	(ago	((kwa	kla)	(skl	(cgl	(sca	(sba	(sku	(smi	(sce	spa)))))))))));
((dha	(pgu	(pst	((cal	ctr)	lel))))	(yli	(skl	(((kwa	kla)	ago)	(cgl	(sca	(sba	(sku	(smi	(sce	spa))))))))));
((dha	(pgu	(pst	((cal	ctr)	lel))))	(yli	((cgl	(sca	(sba	(sku	(smi	(sce	spa))))))	(((kwa	kla)	ago)	skl))));
((dha	(pgu	(pst	((cal	ctr)	lel))))	(yli	(kwa	(kla	(skl	(ago	(cgl	(sca	(sba	(sku	(smi	(sce	spa))))))))))));
((dha	(pgu	(pst	((cal	ctr)	lel))))	(yli	(kla	(kwa	(skl	(ago	(cgl	(sca	(sba	(sku	(smi	(sce	spa))))))))))));
((dha	(pgu	(pst	((cal	ctr)	lel))))	(yli	((skl	(ago	(cgl	(sca	(sba	(sku	(smi	(sce	spa))))))))	(kwa	kla))));
((dha	(pgu	(pst	((cal	ctr)	lel))))	(yli	(skl	((kwa	kla)	(ago	(cgl	(sca	(sba	(sku	(smi	(sce	spa)))))))))));
((dha	(pgu	(pst	((cal	ctr)	lel))))	(yli	((ago	(cgl	(sca	(sba	(sku	(smi	(sce	spa)))))))	((kwa	kla)	skl))));
((dha	(pgu	(pst	((cal	ctr)	lel))))	(yli	(ago	(((kwa	kla)	skl)	(cgl	(sca	(sba	(sku	(smi	(sce	spa))))))))));
((dha	(pgu	(pst	((cal	ctr)	lel))))	(yli	((cgl	(sca	(sba	(sku	(smi	(sce	spa))))))	(((kwa	kla)	skl)	ago))));
(((pst	((cal	ctr)	lel))	(pgu	dha))	(yli	(((kwa	ago)	(cgl	(sca	(sba	(sku	(smi	(sce	spa)))))))	(kla	skl))));
(((pst	((cal	ctr)	lel))	(pgu	dha))	(yli	(kla	(((kwa	ago)	(cgl	(sca	(sba	(sku	(smi	(sce	spa)))))))	skl))));
(((pst	((cal	ctr)	lel))	(pgu	dha))	(yli	(skl	(((kwa	ago)	(cgl	(sca	(sba	(sku	(smi	(sce	spa)))))))	kla))));
(((pst	((cal	ctr)	lel))	(pgu	dha))	(yli	(kwa	(ago	((kla	skl)	(cgl	(sca	(sba	(sku	(smi	(sce	spa)))))))))));
(((pst	((cal	ctr)	lel))	(pgu	dha))	(yli	(ago	(kwa	((kla	skl)	(cgl	(sca	(sba	(sku	(smi	(sce	spa)))))))))));
(((pst	((cal	ctr)	lel))	(pgu	dha))	(yli	((kwa	ago)	((kla	skl)	(cgl	(sca	(sba	(sku	(smi	(sce	spa))))))))));
(((pst	((cal	ctr)	lel))	(pgu	dha))	(yli	((cgl	(sca	(sba	(sku	(smi	(sce	spa))))))	((kla	skl)	(kwa	ago)))));
(((pst	((cal	ctr)	lel))	(pgu	dha))	(yli	((kwa	ago)	((kla	(cgl	(sca	(sba	(sku	(smi	(sce	spa)))))))	skl))));
(((pst	((cal	ctr)	lel))	(pgu	dha))	(yli	((kla	(cgl	(sca	(sba	(sku	(smi	(sce	spa)))))))	((kwa	ago)	skl))));
(((pst	((cal	ctr)	lel))	(pgu	dha))	(yli	(skl	((kwa	ago)	(kla	(cgl	(sca	(sba	(sku	(smi	(sce	spa)))))))))));
(((pst	((cal	ctr)	lel))	(pgu	dha))	(yli	(kwa	(((kla	(cgl	(sca	(sba	(sku	(smi	(sce	spa)))))))	skl)	ago))));
(((pst	((cal	ctr)	lel))	(pgu	dha))	(yli	(ago	(((kla	(cgl	(sca	(sba	(sku	(smi	(sce	spa)))))))	skl)	kwa))));
(((pst	((cal	ctr)	lel))	(pgu	dha))	(yli	(kla	(((kwa	ago)	skl)	(cgl	(sca	(sba	(sku	(smi	(sce	spa))))))))));
(((pst	((cal	ctr)	lel))	(pgu	dha))	(yli	((cgl	(sca	(sba	(sku	(smi	(sce	spa))))))	(((kwa	ago)	skl)	kla))));
(((pst	((cal	ctr)	lel))	(pgu	dha))	(yli	((kwa	ago)	(kla	(skl	(cgl	(sca	(sba	(sku	(smi	(sce	spa)))))))))));
(((pst	((cal	ctr)	lel))	(pgu	dha))	(yli	(kla	((kwa	ago)	(skl	(cgl	(sca	(sba	(sku	(smi	(sce	spa)))))))))));
(((pst	((cal	ctr)	lel))	(pgu	dha))	(yli	((skl	(cgl	(sca	(sba	(sku	(smi	(sce	spa)))))))	((kwa	ago)	kla))));
(((pst	((cal	ctr)	lel))	(pgu	dha))	(yli	(kwa	((kla	(skl	(cgl	(sca	(sba	(sku	(smi	(sce	spa))))))))	ago))));
(((pst	((cal	ctr)	lel))	(pgu	dha))	(yli	(ago	((kla	(skl	(cgl	(sca	(sba	(sku	(smi	(sce	spa))))))))	kwa))));
(((pst	((cal	ctr)	lel))	(pgu	dha))	(yli	(skl	(((kwa	ago)	kla)	(cgl	(sca	(sba	(sku	(smi	(sce	spa))))))))));
(((pst	((cal	ctr)	lel))	(pgu	dha))	(yli	((cgl	(sca	(sba	(sku	(smi	(sce	spa))))))	(((kwa	ago)	kla)	skl))));
(((pst	((cal	ctr)	lel))	(pgu	dha))	(yli	(((kwa	(cgl	(sca	(sba	(sku	(smi	(sce	spa)))))))	ago)	(kla	skl))));
(((pst	((cal	ctr)	lel))	(pgu	dha))	(yli	(kla	(((kwa	(cgl	(sca	(sba	(sku	(smi	(sce	spa)))))))	ago)	skl))));
(((pst	((cal	ctr)	lel))	(pgu	dha))	(yli	(skl	(((kwa	(cgl	(sca	(sba	(sku	(smi	(sce	spa)))))))	ago)	kla))));
(((pst	((cal	ctr)	lel))	(pgu	dha))	(yli	((kwa	(cgl	(sca	(sba	(sku	(smi	(sce	spa)))))))	((kla	skl)	ago))));
(((pst	((cal	ctr)	lel))	(pgu	dha))	(yli	(ago	((kla	skl)	(kwa	(cgl	(sca	(sba	(sku	(smi	(sce	spa)))))))))));
(((pst	((cal	ctr)	lel))	(pgu	dha))	(yli	(kwa	(((kla	skl)	ago)	(cgl	(sca	(sba	(sku	(smi	(sce	spa))))))))));
(((pst	((cal	ctr)	lel))	(pgu	dha))	(yli	((cgl	(sca	(sba	(sku	(smi	(sce	spa))))))	(((kla	skl)	ago)	kwa))));
(((pst	((cal	ctr)	lel))	(pgu	dha))	(yli	((kwa	(ago	(cgl	(sca	(sba	(sku	(smi	(sce	spa))))))))	(kla	skl))));
(((pst	((cal	ctr)	lel))	(pgu	dha))	(yli	(kla	((kwa	(ago	(cgl	(sca	(sba	(sku	(smi	(sce	spa))))))))	skl))));
(((pst	((cal	ctr)	lel))	(pgu	dha))	(yli	(skl	((kwa	(ago	(cgl	(sca	(sba	(sku	(smi	(sce	spa))))))))	kla))));
(((pst	((cal	ctr)	lel))	(pgu	dha))	(yli	(kwa	((kla	skl)	(ago	(cgl	(sca	(sba	(sku	(smi	(sce	spa)))))))))));
(((pst	((cal	ctr)	lel))	(pgu	dha))	(yli	((ago	(cgl	(sca	(sba	(sku	(smi	(sce	spa)))))))	((kla	skl)	kwa))));
(((pst	((cal	ctr)	lel))	(pgu	dha))	(yli	(ago	(((kla	skl)	kwa)	(cgl	(sca	(sba	(sku	(smi	(sce	spa))))))))));
(((pst	((cal	ctr)	lel))	(pgu	dha))	(yli	((cgl	(sca	(sba	(sku	(smi	(sce	spa))))))	(((kla	skl)	kwa)	ago))));
(((pst	((cal	ctr)	lel))	(pgu	dha))	(yli	((kwa	(cgl	(sca	(sba	(sku	(smi	(sce	spa)))))))	((kla	ago)	skl))));
(((pst	((cal	ctr)	lel))	(pgu	dha))	(yli	((kla	ago)	((kwa	(cgl	(sca	(sba	(sku	(smi	(sce	spa)))))))	skl))));
(((pst	((cal	ctr)	lel))	(pgu	dha))	(yli	(skl	((kwa	(cgl	(sca	(sba	(sku	(smi	(sce	spa)))))))	(kla	ago)))));
(((pst	((cal	ctr)	lel))	(pgu	dha))	(yli	(kla	(((kwa	(cgl	(sca	(sba	(sku	(smi	(sce	spa)))))))	skl)	ago))));
(((pst	((cal	ctr)	lel))	(pgu	dha))	(yli	(ago	(((kwa	(cgl	(sca	(sba	(sku	(smi	(sce	spa)))))))	skl)	kla))));
(((pst	((cal	ctr)	lel))	(pgu	dha))	(yli	(kwa	(((kla	ago)	skl)	(cgl	(sca	(sba	(sku	(smi	(sce	spa))))))))));
(((pst	((cal	ctr)	lel))	(pgu	dha))	(yli	((cgl	(sca	(sba	(sku	(smi	(sce	spa))))))	(((kla	ago)	skl)	kwa))));
(((pst	((cal	ctr)	lel))	(pgu	dha))	(yli	(kwa	(((kla	ago)	(cgl	(sca	(sba	(sku	(smi	(sce	spa)))))))	skl))));
(((pst	((cal	ctr)	lel))	(pgu	dha))	(yli	(((kla	ago)	(cgl	(sca	(sba	(sku	(smi	(sce	spa)))))))	(kwa	skl))));
(((pst	((cal	ctr)	lel))	(pgu	dha))	(yli	(skl	(kwa	((kla	ago)	(cgl	(sca	(sba	(sku	(smi	(sce	spa)))))))))));
(((pst	((cal	ctr)	lel))	(pgu	dha))	(yli	(kla	(ago	((kwa	skl)	(cgl	(sca	(sba	(sku	(smi	(sce	spa)))))))))));
(((pst	((cal	ctr)	lel))	(pgu	dha))	(yli	(ago	(kla	((kwa	skl)	(cgl	(sca	(sba	(sku	(smi	(sce	spa)))))))))));
(((pst	((cal	ctr)	lel))	(pgu	dha))	(yli	((kla	ago)	((kwa	skl)	(cgl	(sca	(sba	(sku	(smi	(sce	spa))))))))));
(((pst	((cal	ctr)	lel))	(pgu	dha))	(yli	((cgl	(sca	(sba	(sku	(smi	(sce	spa))))))	((kwa	skl)	(kla	ago)))));
(((pst	((cal	ctr)	lel))	(pgu	dha))	(yli	(kwa	((kla	ago)	(skl	(cgl	(sca	(sba	(sku	(smi	(sce	spa)))))))))));
(((pst	((cal	ctr)	lel))	(pgu	dha))	(yli	((kla	ago)	(kwa	(skl	(cgl	(sca	(sba	(sku	(smi	(sce	spa)))))))))));
(((pst	((cal	ctr)	lel))	(pgu	dha))	(yli	((skl	(cgl	(sca	(sba	(sku	(smi	(sce	spa)))))))	(kwa	(kla	ago)))));
(((pst	((cal	ctr)	lel))	(pgu	dha))	(yli	(kla	((kwa	(skl	(cgl	(sca	(sba	(sku	(smi	(sce	spa))))))))	ago))));
(((pst	((cal	ctr)	lel))	(pgu	dha))	(yli	(ago	((kwa	(skl	(cgl	(sca	(sba	(sku	(smi	(sce	spa))))))))	kla))));
(((pst	((cal	ctr)	lel))	(pgu	dha))	(yli	(skl	((kwa	(kla	ago))	(cgl	(sca	(sba	(sku	(smi	(sce	spa))))))))));
(((pst	((cal	ctr)	lel))	(pgu	dha))	(yli	((cgl	(sca	(sba	(sku	(smi	(sce	spa))))))	((kwa	(kla	ago))	skl))));
(((pst	((cal	ctr)	lel))	(pgu	dha))	(yli	(kwa	(((kla	(cgl	(sca	(sba	(sku	(smi	(sce	spa)))))))	ago)	skl))));
(((pst	((cal	ctr)	lel))	(pgu	dha))	(yli	(((kla	(cgl	(sca	(sba	(sku	(smi	(sce	spa)))))))	ago)	(kwa	skl))));
(((pst	((cal	ctr)	lel))	(pgu	dha))	(yli	(skl	(kwa	((kla	(cgl	(sca	(sba	(sku	(smi	(sce	spa)))))))	ago)))));
(((pst	((cal	ctr)	lel))	(pgu	dha))	(yli	((kla	(cgl	(sca	(sba	(sku	(smi	(sce	spa)))))))	((kwa	skl)	ago))));
(((pst	((cal	ctr)	lel))	(pgu	dha))	(yli	(ago	((kwa	skl)	(kla	(cgl	(sca	(sba	(sku	(smi	(sce	spa)))))))))));
(((pst	((cal	ctr)	lel))	(pgu	dha))	(yli	(kla	(((kwa	skl)	ago)	(cgl	(sca	(sba	(sku	(smi	(sce	spa))))))))));
(((pst	((cal	ctr)	lel))	(pgu	dha))	(yli	((cgl	(sca	(sba	(sku	(smi	(sce	spa))))))	(((kwa	skl)	ago)	kla))));
(((pst	((cal	ctr)	lel))	(pgu	dha))	(yli	(kwa	((kla	(ago	(cgl	(sca	(sba	(sku	(smi	(sce	spa))))))))	skl))));
(((pst	((cal	ctr)	lel))	(pgu	dha))	(yli	((kla	(ago	(cgl	(sca	(sba	(sku	(smi	(sce	spa))))))))	(kwa	skl))));
(((pst	((cal	ctr)	lel))	(pgu	dha))	(yli	(skl	(kwa	(kla	(ago	(cgl	(sca	(sba	(sku	(smi	(sce	spa))))))))))));
(((pst	((cal	ctr)	lel))	(pgu	dha))	(yli	(kla	((kwa	skl)	(ago	(cgl	(sca	(sba	(sku	(smi	(sce	spa)))))))))));
(((pst	((cal	ctr)	lel))	(pgu	dha))	(yli	((ago	(cgl	(sca	(sba	(sku	(smi	(sce	spa)))))))	((kwa	skl)	kla))));
(((pst	((cal	ctr)	lel))	(pgu	dha))	(yli	(ago	(((kwa	skl)	kla)	(cgl	(sca	(sba	(sku	(smi	(sce	spa))))))))));
(((pst	((cal	ctr)	lel))	(pgu	dha))	(yli	((cgl	(sca	(sba	(sku	(smi	(sce	spa))))))	(((kwa	skl)	kla)	ago))));
(((pst	((cal	ctr)	lel))	(pgu	dha))	(yli	((kwa	(cgl	(sca	(sba	(sku	(smi	(sce	spa)))))))	(kla	(skl	ago)))));
(((pst	((cal	ctr)	lel))	(pgu	dha))	(yli	(kla	((kwa	(cgl	(sca	(sba	(sku	(smi	(sce	spa)))))))	(skl	ago)))));
(((pst	((cal	ctr)	lel))	(pgu	dha))	(yli	((skl	ago)	((kwa	(cgl	(sca	(sba	(sku	(smi	(sce	spa)))))))	kla))));
(((pst	((cal	ctr)	lel))	(pgu	dha))	(yli	(skl	(((kwa	(cgl	(sca	(sba	(sku	(smi	(sce	spa)))))))	kla)	ago))));
(((pst	((cal	ctr)	lel))	(pgu	dha))	(yli	(ago	(((kwa	(cgl	(sca	(sba	(sku	(smi	(sce	spa)))))))	kla)	skl))));
(((pst	((cal	ctr)	lel))	(pgu	dha))	(yli	(kwa	((kla	(skl	ago))	(cgl	(sca	(sba	(sku	(smi	(sce	spa))))))))));
(((pst	((cal	ctr)	lel))	(pgu	dha))	(yli	((cgl	(sca	(sba	(sku	(smi	(sce	spa))))))	((kla	(skl	ago))	kwa))));
(((pst	((cal	ctr)	lel))	(pgu	dha))	(yli	(kwa	((kla	(cgl	(sca	(sba	(sku	(smi	(sce	spa)))))))	(skl	ago)))));
(((pst	((cal	ctr)	lel))	(pgu	dha))	(yli	((kla	(cgl	(sca	(sba	(sku	(smi	(sce	spa)))))))	(kwa	(skl	ago)))));
(((pst	((cal	ctr)	lel))	(pgu	dha))	(yli	((skl	ago)	(kwa	(kla	(cgl	(sca	(sba	(sku	(smi	(sce	spa)))))))))));
(((pst	((cal	ctr)	lel))	(pgu	dha))	(yli	(skl	((kwa	(kla	(cgl	(sca	(sba	(sku	(smi	(sce	spa))))))))	ago))));
(((pst	((cal	ctr)	lel))	(pgu	dha))	(yli	(ago	((kwa	(kla	(cgl	(sca	(sba	(sku	(smi	(sce	spa))))))))	skl))));
(((pst	((cal	ctr)	lel))	(pgu	dha))	(yli	(kla	((kwa	(skl	ago))	(cgl	(sca	(sba	(sku	(smi	(sce	spa))))))))));
(((pst	((cal	ctr)	lel))	(pgu	dha))	(yli	((cgl	(sca	(sba	(sku	(smi	(sce	spa))))))	((kwa	(skl	ago))	kla))));
(((pst	((cal	ctr)	lel))	(pgu	dha))	(yli	(kwa	(kla	((skl	ago)	(cgl	(sca	(sba	(sku	(smi	(sce	spa)))))))))));
(((pst	((cal	ctr)	lel))	(pgu	dha))	(yli	(kla	(kwa	((skl	ago)	(cgl	(sca	(sba	(sku	(smi	(sce	spa)))))))))));
(((pst	((cal	ctr)	lel))	(pgu	dha))	(yli	(((skl	ago)	(cgl	(sca	(sba	(sku	(smi	(sce	spa)))))))	(kwa	kla))));
(((pst	((cal	ctr)	lel))	(pgu	dha))	(yli	(skl	(ago	((kwa	kla)	(cgl	(sca	(sba	(sku	(smi	(sce	spa)))))))))));
(((pst	((cal	ctr)	lel))	(pgu	dha))	(yli	(ago	(skl	((kwa	kla)	(cgl	(sca	(sba	(sku	(smi	(sce	spa)))))))))));
(((pst	((cal	ctr)	lel))	(pgu	dha))	(yli	((skl	ago)	((kwa	kla)	(cgl	(sca	(sba	(sku	(smi	(sce	spa))))))))));
(((pst	((cal	ctr)	lel))	(pgu	dha))	(yli	((cgl	(sca	(sba	(sku	(smi	(sce	spa))))))	((kwa	kla)	(skl	ago)))));
(((pst	((cal	ctr)	lel))	(pgu	dha))	(yli	(kwa	(kla	((skl	(cgl	(sca	(sba	(sku	(smi	(sce	spa)))))))	ago)))));
(((pst	((cal	ctr)	lel))	(pgu	dha))	(yli	(kla	(kwa	((skl	(cgl	(sca	(sba	(sku	(smi	(sce	spa)))))))	ago)))));
(((pst	((cal	ctr)	lel))	(pgu	dha))	(yli	(((skl	(cgl	(sca	(sba	(sku	(smi	(sce	spa)))))))	ago)	(kwa	kla))));
(((pst	((cal	ctr)	lel))	(pgu	dha))	(yli	((skl	(cgl	(sca	(sba	(sku	(smi	(sce	spa)))))))	((kwa	kla)	ago))));
(((pst	((cal	ctr)	lel))	(pgu	dha))	(yli	(ago	((kwa	kla)	(skl	(cgl	(sca	(sba	(sku	(smi	(sce	spa)))))))))));
(((pst	((cal	ctr)	lel))	(pgu	dha))	(yli	(skl	(((kwa	kla)	ago)	(cgl	(sca	(sba	(sku	(smi	(sce	spa))))))))));
(((pst	((cal	ctr)	lel))	(pgu	dha))	(yli	((cgl	(sca	(sba	(sku	(smi	(sce	spa))))))	(((kwa	kla)	ago)	skl))));
(((pst	((cal	ctr)	lel))	(pgu	dha))	(yli	(kwa	(kla	(skl	(ago	(cgl	(sca	(sba	(sku	(smi	(sce	spa))))))))))));
(((pst	((cal	ctr)	lel))	(pgu	dha))	(yli	(kla	(kwa	(skl	(ago	(cgl	(sca	(sba	(sku	(smi	(sce	spa))))))))))));
(((pst	((cal	ctr)	lel))	(pgu	dha))	(yli	((skl	(ago	(cgl	(sca	(sba	(sku	(smi	(sce	spa))))))))	(kwa	kla))));
(((pst	((cal	ctr)	lel))	(pgu	dha))	(yli	(skl	((kwa	kla)	(ago	(cgl	(sca	(sba	(sku	(smi	(sce	spa)))))))))));
(((pst	((cal	ctr)	lel))	(pgu	dha))	(yli	((ago	(cgl	(sca	(sba	(sku	(smi	(sce	spa)))))))	((kwa	kla)	skl))));
(((pst	((cal	ctr)	lel))	(pgu	dha))	(yli	(ago	(((kwa	kla)	skl)	(cgl	(sca	(sba	(sku	(smi	(sce	spa))))))))));
(((pst	((cal	ctr)	lel))	(pgu	dha))	(yli	((cgl	(sca	(sba	(sku	(smi	(sce	spa))))))	(((kwa	kla)	skl)	ago))));
((pst	((pgu	dha)	((cal	ctr)	lel)))	(yli	(((kwa	ago)	(cgl	(sca	(sba	(sku	(smi	(sce	spa)))))))	(kla	skl))));
((pst	((pgu	dha)	((cal	ctr)	lel)))	(yli	(kla	(((kwa	ago)	(cgl	(sca	(sba	(sku	(smi	(sce	spa)))))))	skl))));
((pst	((pgu	dha)	((cal	ctr)	lel)))	(yli	(skl	(((kwa	ago)	(cgl	(sca	(sba	(sku	(smi	(sce	spa)))))))	kla))));
((pst	((pgu	dha)	((cal	ctr)	lel)))	(yli	(kwa	(ago	((kla	skl)	(cgl	(sca	(sba	(sku	(smi	(sce	spa)))))))))));
((pst	((pgu	dha)	((cal	ctr)	lel)))	(yli	(ago	(kwa	((kla	skl)	(cgl	(sca	(sba	(sku	(smi	(sce	spa)))))))))));
((pst	((pgu	dha)	((cal	ctr)	lel)))	(yli	((kwa	ago)	((kla	skl)	(cgl	(sca	(sba	(sku	(smi	(sce	spa))))))))));
((pst	((pgu	dha)	((cal	ctr)	lel)))	(yli	((cgl	(sca	(sba	(sku	(smi	(sce	spa))))))	((kla	skl)	(kwa	ago)))));
((pst	((pgu	dha)	((cal	ctr)	lel)))	(yli	((kwa	ago)	((kla	(cgl	(sca	(sba	(sku	(smi	(sce	spa)))))))	skl))));
((pst	((pgu	dha)	((cal	ctr)	lel)))	(yli	((kla	(cgl	(sca	(sba	(sku	(smi	(sce	spa)))))))	((kwa	ago)	skl))));
((pst	((pgu	dha)	((cal	ctr)	lel)))	(yli	(skl	((kwa	ago)	(kla	(cgl	(sca	(sba	(sku	(smi	(sce	spa)))))))))));
((pst	((pgu	dha)	((cal	ctr)	lel)))	(yli	(kwa	(((kla	(cgl	(sca	(sba	(sku	(smi	(sce	spa)))))))	skl)	ago))));
((pst	((pgu	dha)	((cal	ctr)	lel)))	(yli	(ago	(((kla	(cgl	(sca	(sba	(sku	(smi	(sce	spa)))))))	skl)	kwa))));
((pst	((pgu	dha)	((cal	ctr)	lel)))	(yli	(kla	(((kwa	ago)	skl)	(cgl	(sca	(sba	(sku	(smi	(sce	spa))))))))));
((pst	((pgu	dha)	((cal	ctr)	lel)))	(yli	((cgl	(sca	(sba	(sku	(smi	(sce	spa))))))	(((kwa	ago)	skl)	kla))));
((pst	((pgu	dha)	((cal	ctr)	lel)))	(yli	((kwa	ago)	(kla	(skl	(cgl	(sca	(sba	(sku	(smi	(sce	spa)))))))))));
((pst	((pgu	dha)	((cal	ctr)	lel)))	(yli	(kla	((kwa	ago)	(skl	(cgl	(sca	(sba	(sku	(smi	(sce	spa)))))))))));
((pst	((pgu	dha)	((cal	ctr)	lel)))	(yli	((skl	(cgl	(sca	(sba	(sku	(smi	(sce	spa)))))))	((kwa	ago)	kla))));
((pst	((pgu	dha)	((cal	ctr)	lel)))	(yli	(kwa	((kla	(skl	(cgl	(sca	(sba	(sku	(smi	(sce	spa))))))))	ago))));
((pst	((pgu	dha)	((cal	ctr)	lel)))	(yli	(ago	((kla	(skl	(cgl	(sca	(sba	(sku	(smi	(sce	spa))))))))	kwa))));
((pst	((pgu	dha)	((cal	ctr)	lel)))	(yli	(skl	(((kwa	ago)	kla)	(cgl	(sca	(sba	(sku	(smi	(sce	spa))))))))));
((pst	((pgu	dha)	((cal	ctr)	lel)))	(yli	((cgl	(sca	(sba	(sku	(smi	(sce	spa))))))	(((kwa	ago)	kla)	skl))));
((pst	((pgu	dha)	((cal	ctr)	lel)))	(yli	(((kwa	(cgl	(sca	(sba	(sku	(smi	(sce	spa)))))))	ago)	(kla	skl))));
((pst	((pgu	dha)	((cal	ctr)	lel)))	(yli	(kla	(((kwa	(cgl	(sca	(sba	(sku	(smi	(sce	spa)))))))	ago)	skl))));
((pst	((pgu	dha)	((cal	ctr)	lel)))	(yli	(skl	(((kwa	(cgl	(sca	(sba	(sku	(smi	(sce	spa)))))))	ago)	kla))));
((pst	((pgu	dha)	((cal	ctr)	lel)))	(yli	((kwa	(cgl	(sca	(sba	(sku	(smi	(sce	spa)))))))	((kla	skl)	ago))));
((pst	((pgu	dha)	((cal	ctr)	lel)))	(yli	(ago	((kla	skl)	(kwa	(cgl	(sca	(sba	(sku	(smi	(sce	spa)))))))))));
((pst	((pgu	dha)	((cal	ctr)	lel)))	(yli	(kwa	(((kla	skl)	ago)	(cgl	(sca	(sba	(sku	(smi	(sce	spa))))))))));
((pst	((pgu	dha)	((cal	ctr)	lel)))	(yli	((cgl	(sca	(sba	(sku	(smi	(sce	spa))))))	(((kla	skl)	ago)	kwa))));
((pst	((pgu	dha)	((cal	ctr)	lel)))	(yli	((kwa	(ago	(cgl	(sca	(sba	(sku	(smi	(sce	spa))))))))	(kla	skl))));
((pst	((pgu	dha)	((cal	ctr)	lel)))	(yli	(kla	((kwa	(ago	(cgl	(sca	(sba	(sku	(smi	(sce	spa))))))))	skl))));
((pst	((pgu	dha)	((cal	ctr)	lel)))	(yli	(skl	((kwa	(ago	(cgl	(sca	(sba	(sku	(smi	(sce	spa))))))))	kla))));
((pst	((pgu	dha)	((cal	ctr)	lel)))	(yli	(kwa	((kla	skl)	(ago	(cgl	(sca	(sba	(sku	(smi	(sce	spa)))))))))));
((pst	((pgu	dha)	((cal	ctr)	lel)))	(yli	((ago	(cgl	(sca	(sba	(sku	(smi	(sce	spa)))))))	((kla	skl)	kwa))));
((pst	((pgu	dha)	((cal	ctr)	lel)))	(yli	(ago	(((kla	skl)	kwa)	(cgl	(sca	(sba	(sku	(smi	(sce	spa))))))))));
((pst	((pgu	dha)	((cal	ctr)	lel)))	(yli	((cgl	(sca	(sba	(sku	(smi	(sce	spa))))))	(((kla	skl)	kwa)	ago))));
((pst	((pgu	dha)	((cal	ctr)	lel)))	(yli	((kwa	(cgl	(sca	(sba	(sku	(smi	(sce	spa)))))))	((kla	ago)	skl))));
((pst	((pgu	dha)	((cal	ctr)	lel)))	(yli	((kla	ago)	((kwa	(cgl	(sca	(sba	(sku	(smi	(sce	spa)))))))	skl))));
((pst	((pgu	dha)	((cal	ctr)	lel)))	(yli	(skl	((kwa	(cgl	(sca	(sba	(sku	(smi	(sce	spa)))))))	(kla	ago)))));
((pst	((pgu	dha)	((cal	ctr)	lel)))	(yli	(kla	(((kwa	(cgl	(sca	(sba	(sku	(smi	(sce	spa)))))))	skl)	ago))));
((pst	((pgu	dha)	((cal	ctr)	lel)))	(yli	(ago	(((kwa	(cgl	(sca	(sba	(sku	(smi	(sce	spa)))))))	skl)	kla))));
((pst	((pgu	dha)	((cal	ctr)	lel)))	(yli	(kwa	(((kla	ago)	skl)	(cgl	(sca	(sba	(sku	(smi	(sce	spa))))))))));
((pst	((pgu	dha)	((cal	ctr)	lel)))	(yli	((cgl	(sca	(sba	(sku	(smi	(sce	spa))))))	(((kla	ago)	skl)	kwa))));
((pst	((pgu	dha)	((cal	ctr)	lel)))	(yli	(kwa	(((kla	ago)	(cgl	(sca	(sba	(sku	(smi	(sce	spa)))))))	skl))));
((pst	((pgu	dha)	((cal	ctr)	lel)))	(yli	(((kla	ago)	(cgl	(sca	(sba	(sku	(smi	(sce	spa)))))))	(kwa	skl))));
((pst	((pgu	dha)	((cal	ctr)	lel)))	(yli	(skl	(kwa	((kla	ago)	(cgl	(sca	(sba	(sku	(smi	(sce	spa)))))))))));
((pst	((pgu	dha)	((cal	ctr)	lel)))	(yli	(kla	(ago	((kwa	skl)	(cgl	(sca	(sba	(sku	(smi	(sce	spa)))))))))));
((pst	((pgu	dha)	((cal	ctr)	lel)))	(yli	(ago	(kla	((kwa	skl)	(cgl	(sca	(sba	(sku	(smi	(sce	spa)))))))))));
((pst	((pgu	dha)	((cal	ctr)	lel)))	(yli	((kla	ago)	((kwa	skl)	(cgl	(sca	(sba	(sku	(smi	(sce	spa))))))))));
((pst	((pgu	dha)	((cal	ctr)	lel)))	(yli	((cgl	(sca	(sba	(sku	(smi	(sce	spa))))))	((kwa	skl)	(kla	ago)))));
((pst	((pgu	dha)	((cal	ctr)	lel)))	(yli	(kwa	((kla	ago)	(skl	(cgl	(sca	(sba	(sku	(smi	(sce	spa)))))))))));
((pst	((pgu	dha)	((cal	ctr)	lel)))	(yli	((kla	ago)	(kwa	(skl	(cgl	(sca	(sba	(sku	(smi	(sce	spa)))))))))));
((pst	((pgu	dha)	((cal	ctr)	lel)))	(yli	((skl	(cgl	(sca	(sba	(sku	(smi	(sce	spa)))))))	(kwa	(kla	ago)))));
((pst	((pgu	dha)	((cal	ctr)	lel)))	(yli	(kla	((kwa	(skl	(cgl	(sca	(sba	(sku	(smi	(sce	spa))))))))	ago))));
((pst	((pgu	dha)	((cal	ctr)	lel)))	(yli	(ago	((kwa	(skl	(cgl	(sca	(sba	(sku	(smi	(sce	spa))))))))	kla))));
((pst	((pgu	dha)	((cal	ctr)	lel)))	(yli	(skl	((kwa	(kla	ago))	(cgl	(sca	(sba	(sku	(smi	(sce	spa))))))))));
((pst	((pgu	dha)	((cal	ctr)	lel)))	(yli	((cgl	(sca	(sba	(sku	(smi	(sce	spa))))))	((kwa	(kla	ago))	skl))));
((pst	((pgu	dha)	((cal	ctr)	lel)))	(yli	(kwa	(((kla	(cgl	(sca	(sba	(sku	(smi	(sce	spa)))))))	ago)	skl))));
((pst	((pgu	dha)	((cal	ctr)	lel)))	(yli	(((kla	(cgl	(sca	(sba	(sku	(smi	(sce	spa)))))))	ago)	(kwa	skl))));
((pst	((pgu	dha)	((cal	ctr)	lel)))	(yli	(skl	(kwa	((kla	(cgl	(sca	(sba	(sku	(smi	(sce	spa)))))))	ago)))));
((pst	((pgu	dha)	((cal	ctr)	lel)))	(yli	((kla	(cgl	(sca	(sba	(sku	(smi	(sce	spa)))))))	((kwa	skl)	ago))));
((pst	((pgu	dha)	((cal	ctr)	lel)))	(yli	(ago	((kwa	skl)	(kla	(cgl	(sca	(sba	(sku	(smi	(sce	spa)))))))))));
((pst	((pgu	dha)	((cal	ctr)	lel)))	(yli	(kla	(((kwa	skl)	ago)	(cgl	(sca	(sba	(sku	(smi	(sce	spa))))))))));
((pst	((pgu	dha)	((cal	ctr)	lel)))	(yli	((cgl	(sca	(sba	(sku	(smi	(sce	spa))))))	(((kwa	skl)	ago)	kla))));
((pst	((pgu	dha)	((cal	ctr)	lel)))	(yli	(kwa	((kla	(ago	(cgl	(sca	(sba	(sku	(smi	(sce	spa))))))))	skl))));
((pst	((pgu	dha)	((cal	ctr)	lel)))	(yli	((kla	(ago	(cgl	(sca	(sba	(sku	(smi	(sce	spa))))))))	(kwa	skl))));
((pst	((pgu	dha)	((cal	ctr)	lel)))	(yli	(skl	(kwa	(kla	(ago	(cgl	(sca	(sba	(sku	(smi	(sce	spa))))))))))));
((pst	((pgu	dha)	((cal	ctr)	lel)))	(yli	(kla	((kwa	skl)	(ago	(cgl	(sca	(sba	(sku	(smi	(sce	spa)))))))))));
((pst	((pgu	dha)	((cal	ctr)	lel)))	(yli	((ago	(cgl	(sca	(sba	(sku	(smi	(sce	spa)))))))	((kwa	skl)	kla))));
((pst	((pgu	dha)	((cal	ctr)	lel)))	(yli	(ago	(((kwa	skl)	kla)	(cgl	(sca	(sba	(sku	(smi	(sce	spa))))))))));
((pst	((pgu	dha)	((cal	ctr)	lel)))	(yli	((cgl	(sca	(sba	(sku	(smi	(sce	spa))))))	(((kwa	skl)	kla)	ago))));
((pst	((pgu	dha)	((cal	ctr)	lel)))	(yli	((kwa	(cgl	(sca	(sba	(sku	(smi	(sce	spa)))))))	(kla	(skl	ago)))));
((pst	((pgu	dha)	((cal	ctr)	lel)))	(yli	(kla	((kwa	(cgl	(sca	(sba	(sku	(smi	(sce	spa)))))))	(skl	ago)))));
((pst	((pgu	dha)	((cal	ctr)	lel)))	(yli	((skl	ago)	((kwa	(cgl	(sca	(sba	(sku	(smi	(sce	spa)))))))	kla))));
((pst	((pgu	dha)	((cal	ctr)	lel)))	(yli	(skl	(((kwa	(cgl	(sca	(sba	(sku	(smi	(sce	spa)))))))	kla)	ago))));
((pst	((pgu	dha)	((cal	ctr)	lel)))	(yli	(ago	(((kwa	(cgl	(sca	(sba	(sku	(smi	(sce	spa)))))))	kla)	skl))));
((pst	((pgu	dha)	((cal	ctr)	lel)))	(yli	(kwa	((kla	(skl	ago))	(cgl	(sca	(sba	(sku	(smi	(sce	spa))))))))));
((pst	((pgu	dha)	((cal	ctr)	lel)))	(yli	((cgl	(sca	(sba	(sku	(smi	(sce	spa))))))	((kla	(skl	ago))	kwa))));
((pst	((pgu	dha)	((cal	ctr)	lel)))	(yli	(kwa	((kla	(cgl	(sca	(sba	(sku	(smi	(sce	spa)))))))	(skl	ago)))));
((pst	((pgu	dha)	((cal	ctr)	lel)))	(yli	((kla	(cgl	(sca	(sba	(sku	(smi	(sce	spa)))))))	(kwa	(skl	ago)))));
((pst	((pgu	dha)	((cal	ctr)	lel)))	(yli	((skl	ago)	(kwa	(kla	(cgl	(sca	(sba	(sku	(smi	(sce	spa)))))))))));
((pst	((pgu	dha)	((cal	ctr)	lel)))	(yli	(skl	((kwa	(kla	(cgl	(sca	(sba	(sku	(smi	(sce	spa))))))))	ago))));
((pst	((pgu	dha)	((cal	ctr)	lel)))	(yli	(ago	((kwa	(kla	(cgl	(sca	(sba	(sku	(smi	(sce	spa))))))))	skl))));
((pst	((pgu	dha)	((cal	ctr)	lel)))	(yli	(kla	((kwa	(skl	ago))	(cgl	(sca	(sba	(sku	(smi	(sce	spa))))))))));
((pst	((pgu	dha)	((cal	ctr)	lel)))	(yli	((cgl	(sca	(sba	(sku	(smi	(sce	spa))))))	((kwa	(skl	ago))	kla))));
((pst	((pgu	dha)	((cal	ctr)	lel)))	(yli	(kwa	(kla	((skl	ago)	(cgl	(sca	(sba	(sku	(smi	(sce	spa)))))))))));
((pst	((pgu	dha)	((cal	ctr)	lel)))	(yli	(kla	(kwa	((skl	ago)	(cgl	(sca	(sba	(sku	(smi	(sce	spa)))))))))));
((pst	((pgu	dha)	((cal	ctr)	lel)))	(yli	(((skl	ago)	(cgl	(sca	(sba	(sku	(smi	(sce	spa)))))))	(kwa	kla))));
((pst	((pgu	dha)	((cal	ctr)	lel)))	(yli	(skl	(ago	((kwa	kla)	(cgl	(sca	(sba	(sku	(smi	(sce	spa)))))))))));
((pst	((pgu	dha)	((cal	ctr)	lel)))	(yli	(ago	(skl	((kwa	kla)	(cgl	(sca	(sba	(sku	(smi	(sce	spa)))))))))));
((pst	((pgu	dha)	((cal	ctr)	lel)))	(yli	((skl	ago)	((kwa	kla)	(cgl	(sca	(sba	(sku	(smi	(sce	spa))))))))));
((pst	((pgu	dha)	((cal	ctr)	lel)))	(yli	((cgl	(sca	(sba	(sku	(smi	(sce	spa))))))	((kwa	kla)	(skl	ago)))));
((pst	((pgu	dha)	((cal	ctr)	lel)))	(yli	(kwa	(kla	((skl	(cgl	(sca	(sba	(sku	(smi	(sce	spa)))))))	ago)))));
((pst	((pgu	dha)	((cal	ctr)	lel)))	(yli	(kla	(kwa	((skl	(cgl	(sca	(sba	(sku	(smi	(sce	spa)))))))	ago)))));
((pst	((pgu	dha)	((cal	ctr)	lel)))	(yli	(((skl	(cgl	(sca	(sba	(sku	(smi	(sce	spa)))))))	ago)	(kwa	kla))));
((pst	((pgu	dha)	((cal	ctr)	lel)))	(yli	((skl	(cgl	(sca	(sba	(sku	(smi	(sce	spa)))))))	((kwa	kla)	ago))));
((pst	((pgu	dha)	((cal	ctr)	lel)))	(yli	(ago	((kwa	kla)	(skl	(cgl	(sca	(sba	(sku	(smi	(sce	spa)))))))))));
((pst	((pgu	dha)	((cal	ctr)	lel)))	(yli	(skl	(((kwa	kla)	ago)	(cgl	(sca	(sba	(sku	(smi	(sce	spa))))))))));
((pst	((pgu	dha)	((cal	ctr)	lel)))	(yli	((cgl	(sca	(sba	(sku	(smi	(sce	spa))))))	(((kwa	kla)	ago)	skl))));
((pst	((pgu	dha)	((cal	ctr)	lel)))	(yli	(kwa	(kla	(skl	(ago	(cgl	(sca	(sba	(sku	(smi	(sce	spa))))))))))));
((pst	((pgu	dha)	((cal	ctr)	lel)))	(yli	(kla	(kwa	(skl	(ago	(cgl	(sca	(sba	(sku	(smi	(sce	spa))))))))))));
((pst	((pgu	dha)	((cal	ctr)	lel)))	(yli	((skl	(ago	(cgl	(sca	(sba	(sku	(smi	(sce	spa))))))))	(kwa	kla))));
((pst	((pgu	dha)	((cal	ctr)	lel)))	(yli	(skl	((kwa	kla)	(ago	(cgl	(sca	(sba	(sku	(smi	(sce	spa)))))))))));
((pst	((pgu	dha)	((cal	ctr)	lel)))	(yli	((ago	(cgl	(sca	(sba	(sku	(smi	(sce	spa)))))))	((kwa	kla)	skl))));
((pst	((pgu	dha)	((cal	ctr)	lel)))	(yli	(ago	(((kwa	kla)	skl)	(cgl	(sca	(sba	(sku	(smi	(sce	spa))))))))));
((pst	((pgu	dha)	((cal	ctr)	lel)))	(yli	((cgl	(sca	(sba	(sku	(smi	(sce	spa))))))	(((kwa	kla)	skl)	ago))));
((((cal	ctr)	lel)	((pgu	dha)	pst))	(yli	(((kwa	ago)	(cgl	(sca	(sba	(sku	(smi	(sce	spa)))))))	(kla	skl))));
((((cal	ctr)	lel)	((pgu	dha)	pst))	(yli	(kla	(((kwa	ago)	(cgl	(sca	(sba	(sku	(smi	(sce	spa)))))))	skl))));
((((cal	ctr)	lel)	((pgu	dha)	pst))	(yli	(skl	(((kwa	ago)	(cgl	(sca	(sba	(sku	(smi	(sce	spa)))))))	kla))));
((((cal	ctr)	lel)	((pgu	dha)	pst))	(yli	(kwa	(ago	((kla	skl)	(cgl	(sca	(sba	(sku	(smi	(sce	spa)))))))))));
((((cal	ctr)	lel)	((pgu	dha)	pst))	(yli	(ago	(kwa	((kla	skl)	(cgl	(sca	(sba	(sku	(smi	(sce	spa)))))))))));
((((cal	ctr)	lel)	((pgu	dha)	pst))	(yli	((kwa	ago)	((kla	skl)	(cgl	(sca	(sba	(sku	(smi	(sce	spa))))))))));
((((cal	ctr)	lel)	((pgu	dha)	pst))	(yli	((cgl	(sca	(sba	(sku	(smi	(sce	spa))))))	((kla	skl)	(kwa	ago)))));
((((cal	ctr)	lel)	((pgu	dha)	pst))	(yli	((kwa	ago)	((kla	(cgl	(sca	(sba	(sku	(smi	(sce	spa)))))))	skl))));
((((cal	ctr)	lel)	((pgu	dha)	pst))	(yli	((kla	(cgl	(sca	(sba	(sku	(smi	(sce	spa)))))))	((kwa	ago)	skl))));
((((cal	ctr)	lel)	((pgu	dha)	pst))	(yli	(skl	((kwa	ago)	(kla	(cgl	(sca	(sba	(sku	(smi	(sce	spa)))))))))));
((((cal	ctr)	lel)	((pgu	dha)	pst))	(yli	(kwa	(((kla	(cgl	(sca	(sba	(sku	(smi	(sce	spa)))))))	skl)	ago))));
((((cal	ctr)	lel)	((pgu	dha)	pst))	(yli	(ago	(((kla	(cgl	(sca	(sba	(sku	(smi	(sce	spa)))))))	skl)	kwa))));
((((cal	ctr)	lel)	((pgu	dha)	pst))	(yli	(kla	(((kwa	ago)	skl)	(cgl	(sca	(sba	(sku	(smi	(sce	spa))))))))));
((((cal	ctr)	lel)	((pgu	dha)	pst))	(yli	((cgl	(sca	(sba	(sku	(smi	(sce	spa))))))	(((kwa	ago)	skl)	kla))));
((((cal	ctr)	lel)	((pgu	dha)	pst))	(yli	((kwa	ago)	(kla	(skl	(cgl	(sca	(sba	(sku	(smi	(sce	spa)))))))))));
((((cal	ctr)	lel)	((pgu	dha)	pst))	(yli	(kla	((kwa	ago)	(skl	(cgl	(sca	(sba	(sku	(smi	(sce	spa)))))))))));
((((cal	ctr)	lel)	((pgu	dha)	pst))	(yli	((skl	(cgl	(sca	(sba	(sku	(smi	(sce	spa)))))))	((kwa	ago)	kla))));
((((cal	ctr)	lel)	((pgu	dha)	pst))	(yli	(kwa	((kla	(skl	(cgl	(sca	(sba	(sku	(smi	(sce	spa))))))))	ago))));
((((cal	ctr)	lel)	((pgu	dha)	pst))	(yli	(ago	((kla	(skl	(cgl	(sca	(sba	(sku	(smi	(sce	spa))))))))	kwa))));
((((cal	ctr)	lel)	((pgu	dha)	pst))	(yli	(skl	(((kwa	ago)	kla)	(cgl	(sca	(sba	(sku	(smi	(sce	spa))))))))));
((((cal	ctr)	lel)	((pgu	dha)	pst))	(yli	((cgl	(sca	(sba	(sku	(smi	(sce	spa))))))	(((kwa	ago)	kla)	skl))));
((((cal	ctr)	lel)	((pgu	dha)	pst))	(yli	(((kwa	(cgl	(sca	(sba	(sku	(smi	(sce	spa)))))))	ago)	(kla	skl))));
((((cal	ctr)	lel)	((pgu	dha)	pst))	(yli	(kla	(((kwa	(cgl	(sca	(sba	(sku	(smi	(sce	spa)))))))	ago)	skl))));
((((cal	ctr)	lel)	((pgu	dha)	pst))	(yli	(skl	(((kwa	(cgl	(sca	(sba	(sku	(smi	(sce	spa)))))))	ago)	kla))));
((((cal	ctr)	lel)	((pgu	dha)	pst))	(yli	((kwa	(cgl	(sca	(sba	(sku	(smi	(sce	spa)))))))	((kla	skl)	ago))));
((((cal	ctr)	lel)	((pgu	dha)	pst))	(yli	(ago	((kla	skl)	(kwa	(cgl	(sca	(sba	(sku	(smi	(sce	spa)))))))))));
((((cal	ctr)	lel)	((pgu	dha)	pst))	(yli	(kwa	(((kla	skl)	ago)	(cgl	(sca	(sba	(sku	(smi	(sce	spa))))))))));
((((cal	ctr)	lel)	((pgu	dha)	pst))	(yli	((cgl	(sca	(sba	(sku	(smi	(sce	spa))))))	(((kla	skl)	ago)	kwa))));
((((cal	ctr)	lel)	((pgu	dha)	pst))	(yli	((kwa	(ago	(cgl	(sca	(sba	(sku	(smi	(sce	spa))))))))	(kla	skl))));
((((cal	ctr)	lel)	((pgu	dha)	pst))	(yli	(kla	((kwa	(ago	(cgl	(sca	(sba	(sku	(smi	(sce	spa))))))))	skl))));
((((cal	ctr)	lel)	((pgu	dha)	pst))	(yli	(skl	((kwa	(ago	(cgl	(sca	(sba	(sku	(smi	(sce	spa))))))))	kla))));
((((cal	ctr)	lel)	((pgu	dha)	pst))	(yli	(kwa	((kla	skl)	(ago	(cgl	(sca	(sba	(sku	(smi	(sce	spa)))))))))));
((((cal	ctr)	lel)	((pgu	dha)	pst))	(yli	((ago	(cgl	(sca	(sba	(sku	(smi	(sce	spa)))))))	((kla	skl)	kwa))));
((((cal	ctr)	lel)	((pgu	dha)	pst))	(yli	(ago	(((kla	skl)	kwa)	(cgl	(sca	(sba	(sku	(smi	(sce	spa))))))))));
((((cal	ctr)	lel)	((pgu	dha)	pst))	(yli	((cgl	(sca	(sba	(sku	(smi	(sce	spa))))))	(((kla	skl)	kwa)	ago))));
((((cal	ctr)	lel)	((pgu	dha)	pst))	(yli	((kwa	(cgl	(sca	(sba	(sku	(smi	(sce	spa)))))))	((kla	ago)	skl))));
((((cal	ctr)	lel)	((pgu	dha)	pst))	(yli	((kla	ago)	((kwa	(cgl	(sca	(sba	(sku	(smi	(sce	spa)))))))	skl))));
((((cal	ctr)	lel)	((pgu	dha)	pst))	(yli	(skl	((kwa	(cgl	(sca	(sba	(sku	(smi	(sce	spa)))))))	(kla	ago)))));
((((cal	ctr)	lel)	((pgu	dha)	pst))	(yli	(kla	(((kwa	(cgl	(sca	(sba	(sku	(smi	(sce	spa)))))))	skl)	ago))));
((((cal	ctr)	lel)	((pgu	dha)	pst))	(yli	(ago	(((kwa	(cgl	(sca	(sba	(sku	(smi	(sce	spa)))))))	skl)	kla))));
((((cal	ctr)	lel)	((pgu	dha)	pst))	(yli	(kwa	(((kla	ago)	skl)	(cgl	(sca	(sba	(sku	(smi	(sce	spa))))))))));
((((cal	ctr)	lel)	((pgu	dha)	pst))	(yli	((cgl	(sca	(sba	(sku	(smi	(sce	spa))))))	(((kla	ago)	skl)	kwa))));
((((cal	ctr)	lel)	((pgu	dha)	pst))	(yli	(kwa	(((kla	ago)	(cgl	(sca	(sba	(sku	(smi	(sce	spa)))))))	skl))));
((((cal	ctr)	lel)	((pgu	dha)	pst))	(yli	(((kla	ago)	(cgl	(sca	(sba	(sku	(smi	(sce	spa)))))))	(kwa	skl))));
((((cal	ctr)	lel)	((pgu	dha)	pst))	(yli	(skl	(kwa	((kla	ago)	(cgl	(sca	(sba	(sku	(smi	(sce	spa)))))))))));
((((cal	ctr)	lel)	((pgu	dha)	pst))	(yli	(kla	(ago	((kwa	skl)	(cgl	(sca	(sba	(sku	(smi	(sce	spa)))))))))));
((((cal	ctr)	lel)	((pgu	dha)	pst))	(yli	(ago	(kla	((kwa	skl)	(cgl	(sca	(sba	(sku	(smi	(sce	spa)))))))))));
((((cal	ctr)	lel)	((pgu	dha)	pst))	(yli	((kla	ago)	((kwa	skl)	(cgl	(sca	(sba	(sku	(smi	(sce	spa))))))))));
((((cal	ctr)	lel)	((pgu	dha)	pst))	(yli	((cgl	(sca	(sba	(sku	(smi	(sce	spa))))))	((kwa	skl)	(kla	ago)))));
((((cal	ctr)	lel)	((pgu	dha)	pst))	(yli	(kwa	((kla	ago)	(skl	(cgl	(sca	(sba	(sku	(smi	(sce	spa)))))))))));
((((cal	ctr)	lel)	((pgu	dha)	pst))	(yli	((kla	ago)	(kwa	(skl	(cgl	(sca	(sba	(sku	(smi	(sce	spa)))))))))));
((((cal	ctr)	lel)	((pgu	dha)	pst))	(yli	((skl	(cgl	(sca	(sba	(sku	(smi	(sce	spa)))))))	(kwa	(kla	ago)))));
((((cal	ctr)	lel)	((pgu	dha)	pst))	(yli	(kla	((kwa	(skl	(cgl	(sca	(sba	(sku	(smi	(sce	spa))))))))	ago))));
((((cal	ctr)	lel)	((pgu	dha)	pst))	(yli	(ago	((kwa	(skl	(cgl	(sca	(sba	(sku	(smi	(sce	spa))))))))	kla))));
((((cal	ctr)	lel)	((pgu	dha)	pst))	(yli	(skl	((kwa	(kla	ago))	(cgl	(sca	(sba	(sku	(smi	(sce	spa))))))))));
((((cal	ctr)	lel)	((pgu	dha)	pst))	(yli	((cgl	(sca	(sba	(sku	(smi	(sce	spa))))))	((kwa	(kla	ago))	skl))));
((((cal	ctr)	lel)	((pgu	dha)	pst))	(yli	(kwa	(((kla	(cgl	(sca	(sba	(sku	(smi	(sce	spa)))))))	ago)	skl))));
((((cal	ctr)	lel)	((pgu	dha)	pst))	(yli	(((kla	(cgl	(sca	(sba	(sku	(smi	(sce	spa)))))))	ago)	(kwa	skl))));
((((cal	ctr)	lel)	((pgu	dha)	pst))	(yli	(skl	(kwa	((kla	(cgl	(sca	(sba	(sku	(smi	(sce	spa)))))))	ago)))));
((((cal	ctr)	lel)	((pgu	dha)	pst))	(yli	((kla	(cgl	(sca	(sba	(sku	(smi	(sce	spa)))))))	((kwa	skl)	ago))));
((((cal	ctr)	lel)	((pgu	dha)	pst))	(yli	(ago	((kwa	skl)	(kla	(cgl	(sca	(sba	(sku	(smi	(sce	spa)))))))))));
((((cal	ctr)	lel)	((pgu	dha)	pst))	(yli	(kla	(((kwa	skl)	ago)	(cgl	(sca	(sba	(sku	(smi	(sce	spa))))))))));
((((cal	ctr)	lel)	((pgu	dha)	pst))	(yli	((cgl	(sca	(sba	(sku	(smi	(sce	spa))))))	(((kwa	skl)	ago)	kla))));
((((cal	ctr)	lel)	((pgu	dha)	pst))	(yli	(kwa	((kla	(ago	(cgl	(sca	(sba	(sku	(smi	(sce	spa))))))))	skl))));
((((cal	ctr)	lel)	((pgu	dha)	pst))	(yli	((kla	(ago	(cgl	(sca	(sba	(sku	(smi	(sce	spa))))))))	(kwa	skl))));
((((cal	ctr)	lel)	((pgu	dha)	pst))	(yli	(skl	(kwa	(kla	(ago	(cgl	(sca	(sba	(sku	(smi	(sce	spa))))))))))));
((((cal	ctr)	lel)	((pgu	dha)	pst))	(yli	(kla	((kwa	skl)	(ago	(cgl	(sca	(sba	(sku	(smi	(sce	spa)))))))))));
((((cal	ctr)	lel)	((pgu	dha)	pst))	(yli	((ago	(cgl	(sca	(sba	(sku	(smi	(sce	spa)))))))	((kwa	skl)	kla))));
((((cal	ctr)	lel)	((pgu	dha)	pst))	(yli	(ago	(((kwa	skl)	kla)	(cgl	(sca	(sba	(sku	(smi	(sce	spa))))))))));
((((cal	ctr)	lel)	((pgu	dha)	pst))	(yli	((cgl	(sca	(sba	(sku	(smi	(sce	spa))))))	(((kwa	skl)	kla)	ago))));
((((cal	ctr)	lel)	((pgu	dha)	pst))	(yli	((kwa	(cgl	(sca	(sba	(sku	(smi	(sce	spa)))))))	(kla	(skl	ago)))));
((((cal	ctr)	lel)	((pgu	dha)	pst))	(yli	(kla	((kwa	(cgl	(sca	(sba	(sku	(smi	(sce	spa)))))))	(skl	ago)))));
((((cal	ctr)	lel)	((pgu	dha)	pst))	(yli	((skl	ago)	((kwa	(cgl	(sca	(sba	(sku	(smi	(sce	spa)))))))	kla))));
((((cal	ctr)	lel)	((pgu	dha)	pst))	(yli	(skl	(((kwa	(cgl	(sca	(sba	(sku	(smi	(sce	spa)))))))	kla)	ago))));
((((cal	ctr)	lel)	((pgu	dha)	pst))	(yli	(ago	(((kwa	(cgl	(sca	(sba	(sku	(smi	(sce	spa)))))))	kla)	skl))));
((((cal	ctr)	lel)	((pgu	dha)	pst))	(yli	(kwa	((kla	(skl	ago))	(cgl	(sca	(sba	(sku	(smi	(sce	spa))))))))));
((((cal	ctr)	lel)	((pgu	dha)	pst))	(yli	((cgl	(sca	(sba	(sku	(smi	(sce	spa))))))	((kla	(skl	ago))	kwa))));
((((cal	ctr)	lel)	((pgu	dha)	pst))	(yli	(kwa	((kla	(cgl	(sca	(sba	(sku	(smi	(sce	spa)))))))	(skl	ago)))));
((((cal	ctr)	lel)	((pgu	dha)	pst))	(yli	((kla	(cgl	(sca	(sba	(sku	(smi	(sce	spa)))))))	(kwa	(skl	ago)))));
((((cal	ctr)	lel)	((pgu	dha)	pst))	(yli	((skl	ago)	(kwa	(kla	(cgl	(sca	(sba	(sku	(smi	(sce	spa)))))))))));
((((cal	ctr)	lel)	((pgu	dha)	pst))	(yli	(skl	((kwa	(kla	(cgl	(sca	(sba	(sku	(smi	(sce	spa))))))))	ago))));
((((cal	ctr)	lel)	((pgu	dha)	pst))	(yli	(ago	((kwa	(kla	(cgl	(sca	(sba	(sku	(smi	(sce	spa))))))))	skl))));
((((cal	ctr)	lel)	((pgu	dha)	pst))	(yli	(kla	((kwa	(skl	ago))	(cgl	(sca	(sba	(sku	(smi	(sce	spa))))))))));
((((cal	ctr)	lel)	((pgu	dha)	pst))	(yli	((cgl	(sca	(sba	(sku	(smi	(sce	spa))))))	((kwa	(skl	ago))	kla))));
((((cal	ctr)	lel)	((pgu	dha)	pst))	(yli	(kwa	(kla	((skl	ago)	(cgl	(sca	(sba	(sku	(smi	(sce	spa)))))))))));
((((cal	ctr)	lel)	((pgu	dha)	pst))	(yli	(kla	(kwa	((skl	ago)	(cgl	(sca	(sba	(sku	(smi	(sce	spa)))))))))));
((((cal	ctr)	lel)	((pgu	dha)	pst))	(yli	(((skl	ago)	(cgl	(sca	(sba	(sku	(smi	(sce	spa)))))))	(kwa	kla))));
((((cal	ctr)	lel)	((pgu	dha)	pst))	(yli	(skl	(ago	((kwa	kla)	(cgl	(sca	(sba	(sku	(smi	(sce	spa)))))))))));
((((cal	ctr)	lel)	((pgu	dha)	pst))	(yli	(ago	(skl	((kwa	kla)	(cgl	(sca	(sba	(sku	(smi	(sce	spa)))))))))));
((((cal	ctr)	lel)	((pgu	dha)	pst))	(yli	((skl	ago)	((kwa	kla)	(cgl	(sca	(sba	(sku	(smi	(sce	spa))))))))));
((((cal	ctr)	lel)	((pgu	dha)	pst))	(yli	((cgl	(sca	(sba	(sku	(smi	(sce	spa))))))	((kwa	kla)	(skl	ago)))));
((((cal	ctr)	lel)	((pgu	dha)	pst))	(yli	(kwa	(kla	((skl	(cgl	(sca	(sba	(sku	(smi	(sce	spa)))))))	ago)))));
((((cal	ctr)	lel)	((pgu	dha)	pst))	(yli	(kla	(kwa	((skl	(cgl	(sca	(sba	(sku	(smi	(sce	spa)))))))	ago)))));
((((cal	ctr)	lel)	((pgu	dha)	pst))	(yli	(((skl	(cgl	(sca	(sba	(sku	(smi	(sce	spa)))))))	ago)	(kwa	kla))));
((((cal	ctr)	lel)	((pgu	dha)	pst))	(yli	((skl	(cgl	(sca	(sba	(sku	(smi	(sce	spa)))))))	((kwa	kla)	ago))));
((((cal	ctr)	lel)	((pgu	dha)	pst))	(yli	(ago	((kwa	kla)	(skl	(cgl	(sca	(sba	(sku	(smi	(sce	spa)))))))))));
((((cal	ctr)	lel)	((pgu	dha)	pst))	(yli	(skl	(((kwa	kla)	ago)	(cgl	(sca	(sba	(sku	(smi	(sce	spa))))))))));
((((cal	ctr)	lel)	((pgu	dha)	pst))	(yli	((cgl	(sca	(sba	(sku	(smi	(sce	spa))))))	(((kwa	kla)	ago)	skl))));
((((cal	ctr)	lel)	((pgu	dha)	pst))	(yli	(kwa	(kla	(skl	(ago	(cgl	(sca	(sba	(sku	(smi	(sce	spa))))))))))));
((((cal	ctr)	lel)	((pgu	dha)	pst))	(yli	(kla	(kwa	(skl	(ago	(cgl	(sca	(sba	(sku	(smi	(sce	spa))))))))))));
((((cal	ctr)	lel)	((pgu	dha)	pst))	(yli	((skl	(ago	(cgl	(sca	(sba	(sku	(smi	(sce	spa))))))))	(kwa	kla))));
((((cal	ctr)	lel)	((pgu	dha)	pst))	(yli	(skl	((kwa	kla)	(ago	(cgl	(sca	(sba	(sku	(smi	(sce	spa)))))))))));
((((cal	ctr)	lel)	((pgu	dha)	pst))	(yli	((ago	(cgl	(sca	(sba	(sku	(smi	(sce	spa)))))))	((kwa	kla)	skl))));
((((cal	ctr)	lel)	((pgu	dha)	pst))	(yli	(ago	(((kwa	kla)	skl)	(cgl	(sca	(sba	(sku	(smi	(sce	spa))))))))));
((((cal	ctr)	lel)	((pgu	dha)	pst))	(yli	((cgl	(sca	(sba	(sku	(smi	(sce	spa))))))	(((kwa	kla)	skl)	ago))));
(((pgu	((cal	ctr)	lel))	(dha	pst))	(yli	(((kwa	ago)	(cgl	(sca	(sba	(sku	(smi	(sce	spa)))))))	(kla	skl))));
(((pgu	((cal	ctr)	lel))	(dha	pst))	(yli	(kla	(((kwa	ago)	(cgl	(sca	(sba	(sku	(smi	(sce	spa)))))))	skl))));
(((pgu	((cal	ctr)	lel))	(dha	pst))	(yli	(skl	(((kwa	ago)	(cgl	(sca	(sba	(sku	(smi	(sce	spa)))))))	kla))));
(((pgu	((cal	ctr)	lel))	(dha	pst))	(yli	(kwa	(ago	((kla	skl)	(cgl	(sca	(sba	(sku	(smi	(sce	spa)))))))))));
(((pgu	((cal	ctr)	lel))	(dha	pst))	(yli	(ago	(kwa	((kla	skl)	(cgl	(sca	(sba	(sku	(smi	(sce	spa)))))))))));
(((pgu	((cal	ctr)	lel))	(dha	pst))	(yli	((kwa	ago)	((kla	skl)	(cgl	(sca	(sba	(sku	(smi	(sce	spa))))))))));
(((pgu	((cal	ctr)	lel))	(dha	pst))	(yli	((cgl	(sca	(sba	(sku	(smi	(sce	spa))))))	((kla	skl)	(kwa	ago)))));
(((pgu	((cal	ctr)	lel))	(dha	pst))	(yli	((kwa	ago)	((kla	(cgl	(sca	(sba	(sku	(smi	(sce	spa)))))))	skl))));
(((pgu	((cal	ctr)	lel))	(dha	pst))	(yli	((kla	(cgl	(sca	(sba	(sku	(smi	(sce	spa)))))))	((kwa	ago)	skl))));
(((pgu	((cal	ctr)	lel))	(dha	pst))	(yli	(skl	((kwa	ago)	(kla	(cgl	(sca	(sba	(sku	(smi	(sce	spa)))))))))));
(((pgu	((cal	ctr)	lel))	(dha	pst))	(yli	(kwa	(((kla	(cgl	(sca	(sba	(sku	(smi	(sce	spa)))))))	skl)	ago))));
(((pgu	((cal	ctr)	lel))	(dha	pst))	(yli	(ago	(((kla	(cgl	(sca	(sba	(sku	(smi	(sce	spa)))))))	skl)	kwa))));
(((pgu	((cal	ctr)	lel))	(dha	pst))	(yli	(kla	(((kwa	ago)	skl)	(cgl	(sca	(sba	(sku	(smi	(sce	spa))))))))));
(((pgu	((cal	ctr)	lel))	(dha	pst))	(yli	((cgl	(sca	(sba	(sku	(smi	(sce	spa))))))	(((kwa	ago)	skl)	kla))));
(((pgu	((cal	ctr)	lel))	(dha	pst))	(yli	((kwa	ago)	(kla	(skl	(cgl	(sca	(sba	(sku	(smi	(sce	spa)))))))))));
(((pgu	((cal	ctr)	lel))	(dha	pst))	(yli	(kla	((kwa	ago)	(skl	(cgl	(sca	(sba	(sku	(smi	(sce	spa)))))))))));
(((pgu	((cal	ctr)	lel))	(dha	pst))	(yli	((skl	(cgl	(sca	(sba	(sku	(smi	(sce	spa)))))))	((kwa	ago)	kla))));
(((pgu	((cal	ctr)	lel))	(dha	pst))	(yli	(kwa	((kla	(skl	(cgl	(sca	(sba	(sku	(smi	(sce	spa))))))))	ago))));
(((pgu	((cal	ctr)	lel))	(dha	pst))	(yli	(ago	((kla	(skl	(cgl	(sca	(sba	(sku	(smi	(sce	spa))))))))	kwa))));
(((pgu	((cal	ctr)	lel))	(dha	pst))	(yli	(skl	(((kwa	ago)	kla)	(cgl	(sca	(sba	(sku	(smi	(sce	spa))))))))));
(((pgu	((cal	ctr)	lel))	(dha	pst))	(yli	((cgl	(sca	(sba	(sku	(smi	(sce	spa))))))	(((kwa	ago)	kla)	skl))));
(((pgu	((cal	ctr)	lel))	(dha	pst))	(yli	(((kwa	(cgl	(sca	(sba	(sku	(smi	(sce	spa)))))))	ago)	(kla	skl))));
(((pgu	((cal	ctr)	lel))	(dha	pst))	(yli	(kla	(((kwa	(cgl	(sca	(sba	(sku	(smi	(sce	spa)))))))	ago)	skl))));
(((pgu	((cal	ctr)	lel))	(dha	pst))	(yli	(skl	(((kwa	(cgl	(sca	(sba	(sku	(smi	(sce	spa)))))))	ago)	kla))));
(((pgu	((cal	ctr)	lel))	(dha	pst))	(yli	((kwa	(cgl	(sca	(sba	(sku	(smi	(sce	spa)))))))	((kla	skl)	ago))));
(((pgu	((cal	ctr)	lel))	(dha	pst))	(yli	(ago	((kla	skl)	(kwa	(cgl	(sca	(sba	(sku	(smi	(sce	spa)))))))))));
(((pgu	((cal	ctr)	lel))	(dha	pst))	(yli	(kwa	(((kla	skl)	ago)	(cgl	(sca	(sba	(sku	(smi	(sce	spa))))))))));
(((pgu	((cal	ctr)	lel))	(dha	pst))	(yli	((cgl	(sca	(sba	(sku	(smi	(sce	spa))))))	(((kla	skl)	ago)	kwa))));
(((pgu	((cal	ctr)	lel))	(dha	pst))	(yli	((kwa	(ago	(cgl	(sca	(sba	(sku	(smi	(sce	spa))))))))	(kla	skl))));
(((pgu	((cal	ctr)	lel))	(dha	pst))	(yli	(kla	((kwa	(ago	(cgl	(sca	(sba	(sku	(smi	(sce	spa))))))))	skl))));
(((pgu	((cal	ctr)	lel))	(dha	pst))	(yli	(skl	((kwa	(ago	(cgl	(sca	(sba	(sku	(smi	(sce	spa))))))))	kla))));
(((pgu	((cal	ctr)	lel))	(dha	pst))	(yli	(kwa	((kla	skl)	(ago	(cgl	(sca	(sba	(sku	(smi	(sce	spa)))))))))));
(((pgu	((cal	ctr)	lel))	(dha	pst))	(yli	((ago	(cgl	(sca	(sba	(sku	(smi	(sce	spa)))))))	((kla	skl)	kwa))));
(((pgu	((cal	ctr)	lel))	(dha	pst))	(yli	(ago	(((kla	skl)	kwa)	(cgl	(sca	(sba	(sku	(smi	(sce	spa))))))))));
(((pgu	((cal	ctr)	lel))	(dha	pst))	(yli	((cgl	(sca	(sba	(sku	(smi	(sce	spa))))))	(((kla	skl)	kwa)	ago))));
(((pgu	((cal	ctr)	lel))	(dha	pst))	(yli	((kwa	(cgl	(sca	(sba	(sku	(smi	(sce	spa)))))))	((kla	ago)	skl))));
(((pgu	((cal	ctr)	lel))	(dha	pst))	(yli	((kla	ago)	((kwa	(cgl	(sca	(sba	(sku	(smi	(sce	spa)))))))	skl))));
(((pgu	((cal	ctr)	lel))	(dha	pst))	(yli	(skl	((kwa	(cgl	(sca	(sba	(sku	(smi	(sce	spa)))))))	(kla	ago)))));
(((pgu	((cal	ctr)	lel))	(dha	pst))	(yli	(kla	(((kwa	(cgl	(sca	(sba	(sku	(smi	(sce	spa)))))))	skl)	ago))));
(((pgu	((cal	ctr)	lel))	(dha	pst))	(yli	(ago	(((kwa	(cgl	(sca	(sba	(sku	(smi	(sce	spa)))))))	skl)	kla))));
(((pgu	((cal	ctr)	lel))	(dha	pst))	(yli	(kwa	(((kla	ago)	skl)	(cgl	(sca	(sba	(sku	(smi	(sce	spa))))))))));
(((pgu	((cal	ctr)	lel))	(dha	pst))	(yli	((cgl	(sca	(sba	(sku	(smi	(sce	spa))))))	(((kla	ago)	skl)	kwa))));
(((pgu	((cal	ctr)	lel))	(dha	pst))	(yli	(kwa	(((kla	ago)	(cgl	(sca	(sba	(sku	(smi	(sce	spa)))))))	skl))));
(((pgu	((cal	ctr)	lel))	(dha	pst))	(yli	(((kla	ago)	(cgl	(sca	(sba	(sku	(smi	(sce	spa)))))))	(kwa	skl))));
(((pgu	((cal	ctr)	lel))	(dha	pst))	(yli	(skl	(kwa	((kla	ago)	(cgl	(sca	(sba	(sku	(smi	(sce	spa)))))))))));
(((pgu	((cal	ctr)	lel))	(dha	pst))	(yli	(kla	(ago	((kwa	skl)	(cgl	(sca	(sba	(sku	(smi	(sce	spa)))))))))));
(((pgu	((cal	ctr)	lel))	(dha	pst))	(yli	(ago	(kla	((kwa	skl)	(cgl	(sca	(sba	(sku	(smi	(sce	spa)))))))))));
(((pgu	((cal	ctr)	lel))	(dha	pst))	(yli	((kla	ago)	((kwa	skl)	(cgl	(sca	(sba	(sku	(smi	(sce	spa))))))))));
(((pgu	((cal	ctr)	lel))	(dha	pst))	(yli	((cgl	(sca	(sba	(sku	(smi	(sce	spa))))))	((kwa	skl)	(kla	ago)))));
(((pgu	((cal	ctr)	lel))	(dha	pst))	(yli	(kwa	((kla	ago)	(skl	(cgl	(sca	(sba	(sku	(smi	(sce	spa)))))))))));
(((pgu	((cal	ctr)	lel))	(dha	pst))	(yli	((kla	ago)	(kwa	(skl	(cgl	(sca	(sba	(sku	(smi	(sce	spa)))))))))));
(((pgu	((cal	ctr)	lel))	(dha	pst))	(yli	((skl	(cgl	(sca	(sba	(sku	(smi	(sce	spa)))))))	(kwa	(kla	ago)))));
(((pgu	((cal	ctr)	lel))	(dha	pst))	(yli	(kla	((kwa	(skl	(cgl	(sca	(sba	(sku	(smi	(sce	spa))))))))	ago))));
(((pgu	((cal	ctr)	lel))	(dha	pst))	(yli	(ago	((kwa	(skl	(cgl	(sca	(sba	(sku	(smi	(sce	spa))))))))	kla))));
(((pgu	((cal	ctr)	lel))	(dha	pst))	(yli	(skl	((kwa	(kla	ago))	(cgl	(sca	(sba	(sku	(smi	(sce	spa))))))))));
(((pgu	((cal	ctr)	lel))	(dha	pst))	(yli	((cgl	(sca	(sba	(sku	(smi	(sce	spa))))))	((kwa	(kla	ago))	skl))));
(((pgu	((cal	ctr)	lel))	(dha	pst))	(yli	(kwa	(((kla	(cgl	(sca	(sba	(sku	(smi	(sce	spa)))))))	ago)	skl))));
(((pgu	((cal	ctr)	lel))	(dha	pst))	(yli	(((kla	(cgl	(sca	(sba	(sku	(smi	(sce	spa)))))))	ago)	(kwa	skl))));
(((pgu	((cal	ctr)	lel))	(dha	pst))	(yli	(skl	(kwa	((kla	(cgl	(sca	(sba	(sku	(smi	(sce	spa)))))))	ago)))));
(((pgu	((cal	ctr)	lel))	(dha	pst))	(yli	((kla	(cgl	(sca	(sba	(sku	(smi	(sce	spa)))))))	((kwa	skl)	ago))));
(((pgu	((cal	ctr)	lel))	(dha	pst))	(yli	(ago	((kwa	skl)	(kla	(cgl	(sca	(sba	(sku	(smi	(sce	spa)))))))))));
(((pgu	((cal	ctr)	lel))	(dha	pst))	(yli	(kla	(((kwa	skl)	ago)	(cgl	(sca	(sba	(sku	(smi	(sce	spa))))))))));
(((pgu	((cal	ctr)	lel))	(dha	pst))	(yli	((cgl	(sca	(sba	(sku	(smi	(sce	spa))))))	(((kwa	skl)	ago)	kla))));
(((pgu	((cal	ctr)	lel))	(dha	pst))	(yli	(kwa	((kla	(ago	(cgl	(sca	(sba	(sku	(smi	(sce	spa))))))))	skl))));
(((pgu	((cal	ctr)	lel))	(dha	pst))	(yli	((kla	(ago	(cgl	(sca	(sba	(sku	(smi	(sce	spa))))))))	(kwa	skl))));
(((pgu	((cal	ctr)	lel))	(dha	pst))	(yli	(skl	(kwa	(kla	(ago	(cgl	(sca	(sba	(sku	(smi	(sce	spa))))))))))));
(((pgu	((cal	ctr)	lel))	(dha	pst))	(yli	(kla	((kwa	skl)	(ago	(cgl	(sca	(sba	(sku	(smi	(sce	spa)))))))))));
(((pgu	((cal	ctr)	lel))	(dha	pst))	(yli	((ago	(cgl	(sca	(sba	(sku	(smi	(sce	spa)))))))	((kwa	skl)	kla))));
(((pgu	((cal	ctr)	lel))	(dha	pst))	(yli	(ago	(((kwa	skl)	kla)	(cgl	(sca	(sba	(sku	(smi	(sce	spa))))))))));
(((pgu	((cal	ctr)	lel))	(dha	pst))	(yli	((cgl	(sca	(sba	(sku	(smi	(sce	spa))))))	(((kwa	skl)	kla)	ago))));
(((pgu	((cal	ctr)	lel))	(dha	pst))	(yli	((kwa	(cgl	(sca	(sba	(sku	(smi	(sce	spa)))))))	(kla	(skl	ago)))));
(((pgu	((cal	ctr)	lel))	(dha	pst))	(yli	(kla	((kwa	(cgl	(sca	(sba	(sku	(smi	(sce	spa)))))))	(skl	ago)))));
(((pgu	((cal	ctr)	lel))	(dha	pst))	(yli	((skl	ago)	((kwa	(cgl	(sca	(sba	(sku	(smi	(sce	spa)))))))	kla))));
(((pgu	((cal	ctr)	lel))	(dha	pst))	(yli	(skl	(((kwa	(cgl	(sca	(sba	(sku	(smi	(sce	spa)))))))	kla)	ago))));
(((pgu	((cal	ctr)	lel))	(dha	pst))	(yli	(ago	(((kwa	(cgl	(sca	(sba	(sku	(smi	(sce	spa)))))))	kla)	skl))));
(((pgu	((cal	ctr)	lel))	(dha	pst))	(yli	(kwa	((kla	(skl	ago))	(cgl	(sca	(sba	(sku	(smi	(sce	spa))))))))));
(((pgu	((cal	ctr)	lel))	(dha	pst))	(yli	((cgl	(sca	(sba	(sku	(smi	(sce	spa))))))	((kla	(skl	ago))	kwa))));
(((pgu	((cal	ctr)	lel))	(dha	pst))	(yli	(kwa	((kla	(cgl	(sca	(sba	(sku	(smi	(sce	spa)))))))	(skl	ago)))));
(((pgu	((cal	ctr)	lel))	(dha	pst))	(yli	((kla	(cgl	(sca	(sba	(sku	(smi	(sce	spa)))))))	(kwa	(skl	ago)))));
(((pgu	((cal	ctr)	lel))	(dha	pst))	(yli	((skl	ago)	(kwa	(kla	(cgl	(sca	(sba	(sku	(smi	(sce	spa)))))))))));
(((pgu	((cal	ctr)	lel))	(dha	pst))	(yli	(skl	((kwa	(kla	(cgl	(sca	(sba	(sku	(smi	(sce	spa))))))))	ago))));
(((pgu	((cal	ctr)	lel))	(dha	pst))	(yli	(ago	((kwa	(kla	(cgl	(sca	(sba	(sku	(smi	(sce	spa))))))))	skl))));
(((pgu	((cal	ctr)	lel))	(dha	pst))	(yli	(kla	((kwa	(skl	ago))	(cgl	(sca	(sba	(sku	(smi	(sce	spa))))))))));
(((pgu	((cal	ctr)	lel))	(dha	pst))	(yli	((cgl	(sca	(sba	(sku	(smi	(sce	spa))))))	((kwa	(skl	ago))	kla))));
(((pgu	((cal	ctr)	lel))	(dha	pst))	(yli	(kwa	(kla	((skl	ago)	(cgl	(sca	(sba	(sku	(smi	(sce	spa)))))))))));
(((pgu	((cal	ctr)	lel))	(dha	pst))	(yli	(kla	(kwa	((skl	ago)	(cgl	(sca	(sba	(sku	(smi	(sce	spa)))))))))));
(((pgu	((cal	ctr)	lel))	(dha	pst))	(yli	(((skl	ago)	(cgl	(sca	(sba	(sku	(smi	(sce	spa)))))))	(kwa	kla))));
(((pgu	((cal	ctr)	lel))	(dha	pst))	(yli	(skl	(ago	((kwa	kla)	(cgl	(sca	(sba	(sku	(smi	(sce	spa)))))))))));
(((pgu	((cal	ctr)	lel))	(dha	pst))	(yli	(ago	(skl	((kwa	kla)	(cgl	(sca	(sba	(sku	(smi	(sce	spa)))))))))));
(((pgu	((cal	ctr)	lel))	(dha	pst))	(yli	((skl	ago)	((kwa	kla)	(cgl	(sca	(sba	(sku	(smi	(sce	spa))))))))));
(((pgu	((cal	ctr)	lel))	(dha	pst))	(yli	((cgl	(sca	(sba	(sku	(smi	(sce	spa))))))	((kwa	kla)	(skl	ago)))));
(((pgu	((cal	ctr)	lel))	(dha	pst))	(yli	(kwa	(kla	((skl	(cgl	(sca	(sba	(sku	(smi	(sce	spa)))))))	ago)))));
(((pgu	((cal	ctr)	lel))	(dha	pst))	(yli	(kla	(kwa	((skl	(cgl	(sca	(sba	(sku	(smi	(sce	spa)))))))	ago)))));
(((pgu	((cal	ctr)	lel))	(dha	pst))	(yli	(((skl	(cgl	(sca	(sba	(sku	(smi	(sce	spa)))))))	ago)	(kwa	kla))));
(((pgu	((cal	ctr)	lel))	(dha	pst))	(yli	((skl	(cgl	(sca	(sba	(sku	(smi	(sce	spa)))))))	((kwa	kla)	ago))));
(((pgu	((cal	ctr)	lel))	(dha	pst))	(yli	(ago	((kwa	kla)	(skl	(cgl	(sca	(sba	(sku	(smi	(sce	spa)))))))))));
(((pgu	((cal	ctr)	lel))	(dha	pst))	(yli	(skl	(((kwa	kla)	ago)	(cgl	(sca	(sba	(sku	(smi	(sce	spa))))))))));
(((pgu	((cal	ctr)	lel))	(dha	pst))	(yli	((cgl	(sca	(sba	(sku	(smi	(sce	spa))))))	(((kwa	kla)	ago)	skl))));
(((pgu	((cal	ctr)	lel))	(dha	pst))	(yli	(kwa	(kla	(skl	(ago	(cgl	(sca	(sba	(sku	(smi	(sce	spa))))))))))));
(((pgu	((cal	ctr)	lel))	(dha	pst))	(yli	(kla	(kwa	(skl	(ago	(cgl	(sca	(sba	(sku	(smi	(sce	spa))))))))))));
(((pgu	((cal	ctr)	lel))	(dha	pst))	(yli	((skl	(ago	(cgl	(sca	(sba	(sku	(smi	(sce	spa))))))))	(kwa	kla))));
(((pgu	((cal	ctr)	lel))	(dha	pst))	(yli	(skl	((kwa	kla)	(ago	(cgl	(sca	(sba	(sku	(smi	(sce	spa)))))))))));
(((pgu	((cal	ctr)	lel))	(dha	pst))	(yli	((ago	(cgl	(sca	(sba	(sku	(smi	(sce	spa)))))))	((kwa	kla)	skl))));
(((pgu	((cal	ctr)	lel))	(dha	pst))	(yli	(ago	(((kwa	kla)	skl)	(cgl	(sca	(sba	(sku	(smi	(sce	spa))))))))));
(((pgu	((cal	ctr)	lel))	(dha	pst))	(yli	((cgl	(sca	(sba	(sku	(smi	(sce	spa))))))	(((kwa	kla)	skl)	ago))));
((dha	((pgu	((cal	ctr)	lel))	pst))	(yli	(((kwa	ago)	(cgl	(sca	(sba	(sku	(smi	(sce	spa)))))))	(kla	skl))));
((dha	((pgu	((cal	ctr)	lel))	pst))	(yli	(kla	(((kwa	ago)	(cgl	(sca	(sba	(sku	(smi	(sce	spa)))))))	skl))));
((dha	((pgu	((cal	ctr)	lel))	pst))	(yli	(skl	(((kwa	ago)	(cgl	(sca	(sba	(sku	(smi	(sce	spa)))))))	kla))));
((dha	((pgu	((cal	ctr)	lel))	pst))	(yli	(kwa	(ago	((kla	skl)	(cgl	(sca	(sba	(sku	(smi	(sce	spa)))))))))));
((dha	((pgu	((cal	ctr)	lel))	pst))	(yli	(ago	(kwa	((kla	skl)	(cgl	(sca	(sba	(sku	(smi	(sce	spa)))))))))));
((dha	((pgu	((cal	ctr)	lel))	pst))	(yli	((kwa	ago)	((kla	skl)	(cgl	(sca	(sba	(sku	(smi	(sce	spa))))))))));
((dha	((pgu	((cal	ctr)	lel))	pst))	(yli	((cgl	(sca	(sba	(sku	(smi	(sce	spa))))))	((kla	skl)	(kwa	ago)))));
((dha	((pgu	((cal	ctr)	lel))	pst))	(yli	((kwa	ago)	((kla	(cgl	(sca	(sba	(sku	(smi	(sce	spa)))))))	skl))));
((dha	((pgu	((cal	ctr)	lel))	pst))	(yli	((kla	(cgl	(sca	(sba	(sku	(smi	(sce	spa)))))))	((kwa	ago)	skl))));
((dha	((pgu	((cal	ctr)	lel))	pst))	(yli	(skl	((kwa	ago)	(kla	(cgl	(sca	(sba	(sku	(smi	(sce	spa)))))))))));
((dha	((pgu	((cal	ctr)	lel))	pst))	(yli	(kwa	(((kla	(cgl	(sca	(sba	(sku	(smi	(sce	spa)))))))	skl)	ago))));
((dha	((pgu	((cal	ctr)	lel))	pst))	(yli	(ago	(((kla	(cgl	(sca	(sba	(sku	(smi	(sce	spa)))))))	skl)	kwa))));
((dha	((pgu	((cal	ctr)	lel))	pst))	(yli	(kla	(((kwa	ago)	skl)	(cgl	(sca	(sba	(sku	(smi	(sce	spa))))))))));
((dha	((pgu	((cal	ctr)	lel))	pst))	(yli	((cgl	(sca	(sba	(sku	(smi	(sce	spa))))))	(((kwa	ago)	skl)	kla))));
((dha	((pgu	((cal	ctr)	lel))	pst))	(yli	((kwa	ago)	(kla	(skl	(cgl	(sca	(sba	(sku	(smi	(sce	spa)))))))))));
((dha	((pgu	((cal	ctr)	lel))	pst))	(yli	(kla	((kwa	ago)	(skl	(cgl	(sca	(sba	(sku	(smi	(sce	spa)))))))))));
((dha	((pgu	((cal	ctr)	lel))	pst))	(yli	((skl	(cgl	(sca	(sba	(sku	(smi	(sce	spa)))))))	((kwa	ago)	kla))));
((dha	((pgu	((cal	ctr)	lel))	pst))	(yli	(kwa	((kla	(skl	(cgl	(sca	(sba	(sku	(smi	(sce	spa))))))))	ago))));
((dha	((pgu	((cal	ctr)	lel))	pst))	(yli	(ago	((kla	(skl	(cgl	(sca	(sba	(sku	(smi	(sce	spa))))))))	kwa))));
((dha	((pgu	((cal	ctr)	lel))	pst))	(yli	(skl	(((kwa	ago)	kla)	(cgl	(sca	(sba	(sku	(smi	(sce	spa))))))))));
((dha	((pgu	((cal	ctr)	lel))	pst))	(yli	((cgl	(sca	(sba	(sku	(smi	(sce	spa))))))	(((kwa	ago)	kla)	skl))));
((dha	((pgu	((cal	ctr)	lel))	pst))	(yli	(((kwa	(cgl	(sca	(sba	(sku	(smi	(sce	spa)))))))	ago)	(kla	skl))));
((dha	((pgu	((cal	ctr)	lel))	pst))	(yli	(kla	(((kwa	(cgl	(sca	(sba	(sku	(smi	(sce	spa)))))))	ago)	skl))));
((dha	((pgu	((cal	ctr)	lel))	pst))	(yli	(skl	(((kwa	(cgl	(sca	(sba	(sku	(smi	(sce	spa)))))))	ago)	kla))));
((dha	((pgu	((cal	ctr)	lel))	pst))	(yli	((kwa	(cgl	(sca	(sba	(sku	(smi	(sce	spa)))))))	((kla	skl)	ago))));
((dha	((pgu	((cal	ctr)	lel))	pst))	(yli	(ago	((kla	skl)	(kwa	(cgl	(sca	(sba	(sku	(smi	(sce	spa)))))))))));
((dha	((pgu	((cal	ctr)	lel))	pst))	(yli	(kwa	(((kla	skl)	ago)	(cgl	(sca	(sba	(sku	(smi	(sce	spa))))))))));
((dha	((pgu	((cal	ctr)	lel))	pst))	(yli	((cgl	(sca	(sba	(sku	(smi	(sce	spa))))))	(((kla	skl)	ago)	kwa))));
((dha	((pgu	((cal	ctr)	lel))	pst))	(yli	((kwa	(ago	(cgl	(sca	(sba	(sku	(smi	(sce	spa))))))))	(kla	skl))));
((dha	((pgu	((cal	ctr)	lel))	pst))	(yli	(kla	((kwa	(ago	(cgl	(sca	(sba	(sku	(smi	(sce	spa))))))))	skl))));
((dha	((pgu	((cal	ctr)	lel))	pst))	(yli	(skl	((kwa	(ago	(cgl	(sca	(sba	(sku	(smi	(sce	spa))))))))	kla))));
((dha	((pgu	((cal	ctr)	lel))	pst))	(yli	(kwa	((kla	skl)	(ago	(cgl	(sca	(sba	(sku	(smi	(sce	spa)))))))))));
((dha	((pgu	((cal	ctr)	lel))	pst))	(yli	((ago	(cgl	(sca	(sba	(sku	(smi	(sce	spa)))))))	((kla	skl)	kwa))));
((dha	((pgu	((cal	ctr)	lel))	pst))	(yli	(ago	(((kla	skl)	kwa)	(cgl	(sca	(sba	(sku	(smi	(sce	spa))))))))));
((dha	((pgu	((cal	ctr)	lel))	pst))	(yli	((cgl	(sca	(sba	(sku	(smi	(sce	spa))))))	(((kla	skl)	kwa)	ago))));
((dha	((pgu	((cal	ctr)	lel))	pst))	(yli	((kwa	(cgl	(sca	(sba	(sku	(smi	(sce	spa)))))))	((kla	ago)	skl))));
((dha	((pgu	((cal	ctr)	lel))	pst))	(yli	((kla	ago)	((kwa	(cgl	(sca	(sba	(sku	(smi	(sce	spa)))))))	skl))));
((dha	((pgu	((cal	ctr)	lel))	pst))	(yli	(skl	((kwa	(cgl	(sca	(sba	(sku	(smi	(sce	spa)))))))	(kla	ago)))));
((dha	((pgu	((cal	ctr)	lel))	pst))	(yli	(kla	(((kwa	(cgl	(sca	(sba	(sku	(smi	(sce	spa)))))))	skl)	ago))));
((dha	((pgu	((cal	ctr)	lel))	pst))	(yli	(ago	(((kwa	(cgl	(sca	(sba	(sku	(smi	(sce	spa)))))))	skl)	kla))));
((dha	((pgu	((cal	ctr)	lel))	pst))	(yli	(kwa	(((kla	ago)	skl)	(cgl	(sca	(sba	(sku	(smi	(sce	spa))))))))));
((dha	((pgu	((cal	ctr)	lel))	pst))	(yli	((cgl	(sca	(sba	(sku	(smi	(sce	spa))))))	(((kla	ago)	skl)	kwa))));
((dha	((pgu	((cal	ctr)	lel))	pst))	(yli	(kwa	(((kla	ago)	(cgl	(sca	(sba	(sku	(smi	(sce	spa)))))))	skl))));
((dha	((pgu	((cal	ctr)	lel))	pst))	(yli	(((kla	ago)	(cgl	(sca	(sba	(sku	(smi	(sce	spa)))))))	(kwa	skl))));
((dha	((pgu	((cal	ctr)	lel))	pst))	(yli	(skl	(kwa	((kla	ago)	(cgl	(sca	(sba	(sku	(smi	(sce	spa)))))))))));
((dha	((pgu	((cal	ctr)	lel))	pst))	(yli	(kla	(ago	((kwa	skl)	(cgl	(sca	(sba	(sku	(smi	(sce	spa)))))))))));
((dha	((pgu	((cal	ctr)	lel))	pst))	(yli	(ago	(kla	((kwa	skl)	(cgl	(sca	(sba	(sku	(smi	(sce	spa)))))))))));
((dha	((pgu	((cal	ctr)	lel))	pst))	(yli	((kla	ago)	((kwa	skl)	(cgl	(sca	(sba	(sku	(smi	(sce	spa))))))))));
((dha	((pgu	((cal	ctr)	lel))	pst))	(yli	((cgl	(sca	(sba	(sku	(smi	(sce	spa))))))	((kwa	skl)	(kla	ago)))));
((dha	((pgu	((cal	ctr)	lel))	pst))	(yli	(kwa	((kla	ago)	(skl	(cgl	(sca	(sba	(sku	(smi	(sce	spa)))))))))));
((dha	((pgu	((cal	ctr)	lel))	pst))	(yli	((kla	ago)	(kwa	(skl	(cgl	(sca	(sba	(sku	(smi	(sce	spa)))))))))));
((dha	((pgu	((cal	ctr)	lel))	pst))	(yli	((skl	(cgl	(sca	(sba	(sku	(smi	(sce	spa)))))))	(kwa	(kla	ago)))));
((dha	((pgu	((cal	ctr)	lel))	pst))	(yli	(kla	((kwa	(skl	(cgl	(sca	(sba	(sku	(smi	(sce	spa))))))))	ago))));
((dha	((pgu	((cal	ctr)	lel))	pst))	(yli	(ago	((kwa	(skl	(cgl	(sca	(sba	(sku	(smi	(sce	spa))))))))	kla))));
((dha	((pgu	((cal	ctr)	lel))	pst))	(yli	(skl	((kwa	(kla	ago))	(cgl	(sca	(sba	(sku	(smi	(sce	spa))))))))));
((dha	((pgu	((cal	ctr)	lel))	pst))	(yli	((cgl	(sca	(sba	(sku	(smi	(sce	spa))))))	((kwa	(kla	ago))	skl))));
((dha	((pgu	((cal	ctr)	lel))	pst))	(yli	(kwa	(((kla	(cgl	(sca	(sba	(sku	(smi	(sce	spa)))))))	ago)	skl))));
((dha	((pgu	((cal	ctr)	lel))	pst))	(yli	(((kla	(cgl	(sca	(sba	(sku	(smi	(sce	spa)))))))	ago)	(kwa	skl))));
((dha	((pgu	((cal	ctr)	lel))	pst))	(yli	(skl	(kwa	((kla	(cgl	(sca	(sba	(sku	(smi	(sce	spa)))))))	ago)))));
((dha	((pgu	((cal	ctr)	lel))	pst))	(yli	((kla	(cgl	(sca	(sba	(sku	(smi	(sce	spa)))))))	((kwa	skl)	ago))));
((dha	((pgu	((cal	ctr)	lel))	pst))	(yli	(ago	((kwa	skl)	(kla	(cgl	(sca	(sba	(sku	(smi	(sce	spa)))))))))));
((dha	((pgu	((cal	ctr)	lel))	pst))	(yli	(kla	(((kwa	skl)	ago)	(cgl	(sca	(sba	(sku	(smi	(sce	spa))))))))));
((dha	((pgu	((cal	ctr)	lel))	pst))	(yli	((cgl	(sca	(sba	(sku	(smi	(sce	spa))))))	(((kwa	skl)	ago)	kla))));
((dha	((pgu	((cal	ctr)	lel))	pst))	(yli	(kwa	((kla	(ago	(cgl	(sca	(sba	(sku	(smi	(sce	spa))))))))	skl))));
((dha	((pgu	((cal	ctr)	lel))	pst))	(yli	((kla	(ago	(cgl	(sca	(sba	(sku	(smi	(sce	spa))))))))	(kwa	skl))));
((dha	((pgu	((cal	ctr)	lel))	pst))	(yli	(skl	(kwa	(kla	(ago	(cgl	(sca	(sba	(sku	(smi	(sce	spa))))))))))));
((dha	((pgu	((cal	ctr)	lel))	pst))	(yli	(kla	((kwa	skl)	(ago	(cgl	(sca	(sba	(sku	(smi	(sce	spa)))))))))));
((dha	((pgu	((cal	ctr)	lel))	pst))	(yli	((ago	(cgl	(sca	(sba	(sku	(smi	(sce	spa)))))))	((kwa	skl)	kla))));
((dha	((pgu	((cal	ctr)	lel))	pst))	(yli	(ago	(((kwa	skl)	kla)	(cgl	(sca	(sba	(sku	(smi	(sce	spa))))))))));
((dha	((pgu	((cal	ctr)	lel))	pst))	(yli	((cgl	(sca	(sba	(sku	(smi	(sce	spa))))))	(((kwa	skl)	kla)	ago))));
((dha	((pgu	((cal	ctr)	lel))	pst))	(yli	((kwa	(cgl	(sca	(sba	(sku	(smi	(sce	spa)))))))	(kla	(skl	ago)))));
((dha	((pgu	((cal	ctr)	lel))	pst))	(yli	(kla	((kwa	(cgl	(sca	(sba	(sku	(smi	(sce	spa)))))))	(skl	ago)))));
((dha	((pgu	((cal	ctr)	lel))	pst))	(yli	((skl	ago)	((kwa	(cgl	(sca	(sba	(sku	(smi	(sce	spa)))))))	kla))));
((dha	((pgu	((cal	ctr)	lel))	pst))	(yli	(skl	(((kwa	(cgl	(sca	(sba	(sku	(smi	(sce	spa)))))))	kla)	ago))));
((dha	((pgu	((cal	ctr)	lel))	pst))	(yli	(ago	(((kwa	(cgl	(sca	(sba	(sku	(smi	(sce	spa)))))))	kla)	skl))));
((dha	((pgu	((cal	ctr)	lel))	pst))	(yli	(kwa	((kla	(skl	ago))	(cgl	(sca	(sba	(sku	(smi	(sce	spa))))))))));
((dha	((pgu	((cal	ctr)	lel))	pst))	(yli	((cgl	(sca	(sba	(sku	(smi	(sce	spa))))))	((kla	(skl	ago))	kwa))));
((dha	((pgu	((cal	ctr)	lel))	pst))	(yli	(kwa	((kla	(cgl	(sca	(sba	(sku	(smi	(sce	spa)))))))	(skl	ago)))));
((dha	((pgu	((cal	ctr)	lel))	pst))	(yli	((kla	(cgl	(sca	(sba	(sku	(smi	(sce	spa)))))))	(kwa	(skl	ago)))));
((dha	((pgu	((cal	ctr)	lel))	pst))	(yli	((skl	ago)	(kwa	(kla	(cgl	(sca	(sba	(sku	(smi	(sce	spa)))))))))));
((dha	((pgu	((cal	ctr)	lel))	pst))	(yli	(skl	((kwa	(kla	(cgl	(sca	(sba	(sku	(smi	(sce	spa))))))))	ago))));
((dha	((pgu	((cal	ctr)	lel))	pst))	(yli	(ago	((kwa	(kla	(cgl	(sca	(sba	(sku	(smi	(sce	spa))))))))	skl))));
((dha	((pgu	((cal	ctr)	lel))	pst))	(yli	(kla	((kwa	(skl	ago))	(cgl	(sca	(sba	(sku	(smi	(sce	spa))))))))));
((dha	((pgu	((cal	ctr)	lel))	pst))	(yli	((cgl	(sca	(sba	(sku	(smi	(sce	spa))))))	((kwa	(skl	ago))	kla))));
((dha	((pgu	((cal	ctr)	lel))	pst))	(yli	(kwa	(kla	((skl	ago)	(cgl	(sca	(sba	(sku	(smi	(sce	spa)))))))))));
((dha	((pgu	((cal	ctr)	lel))	pst))	(yli	(kla	(kwa	((skl	ago)	(cgl	(sca	(sba	(sku	(smi	(sce	spa)))))))))));
((dha	((pgu	((cal	ctr)	lel))	pst))	(yli	(((skl	ago)	(cgl	(sca	(sba	(sku	(smi	(sce	spa)))))))	(kwa	kla))));
((dha	((pgu	((cal	ctr)	lel))	pst))	(yli	(skl	(ago	((kwa	kla)	(cgl	(sca	(sba	(sku	(smi	(sce	spa)))))))))));
((dha	((pgu	((cal	ctr)	lel))	pst))	(yli	(ago	(skl	((kwa	kla)	(cgl	(sca	(sba	(sku	(smi	(sce	spa)))))))))));
((dha	((pgu	((cal	ctr)	lel))	pst))	(yli	((skl	ago)	((kwa	kla)	(cgl	(sca	(sba	(sku	(smi	(sce	spa))))))))));
((dha	((pgu	((cal	ctr)	lel))	pst))	(yli	((cgl	(sca	(sba	(sku	(smi	(sce	spa))))))	((kwa	kla)	(skl	ago)))));
((dha	((pgu	((cal	ctr)	lel))	pst))	(yli	(kwa	(kla	((skl	(cgl	(sca	(sba	(sku	(smi	(sce	spa)))))))	ago)))));
((dha	((pgu	((cal	ctr)	lel))	pst))	(yli	(kla	(kwa	((skl	(cgl	(sca	(sba	(sku	(smi	(sce	spa)))))))	ago)))));
((dha	((pgu	((cal	ctr)	lel))	pst))	(yli	(((skl	(cgl	(sca	(sba	(sku	(smi	(sce	spa)))))))	ago)	(kwa	kla))));
((dha	((pgu	((cal	ctr)	lel))	pst))	(yli	((skl	(cgl	(sca	(sba	(sku	(smi	(sce	spa)))))))	((kwa	kla)	ago))));
((dha	((pgu	((cal	ctr)	lel))	pst))	(yli	(ago	((kwa	kla)	(skl	(cgl	(sca	(sba	(sku	(smi	(sce	spa)))))))))));
((dha	((pgu	((cal	ctr)	lel))	pst))	(yli	(skl	(((kwa	kla)	ago)	(cgl	(sca	(sba	(sku	(smi	(sce	spa))))))))));
((dha	((pgu	((cal	ctr)	lel))	pst))	(yli	((cgl	(sca	(sba	(sku	(smi	(sce	spa))))))	(((kwa	kla)	ago)	skl))));
((dha	((pgu	((cal	ctr)	lel))	pst))	(yli	(kwa	(kla	(skl	(ago	(cgl	(sca	(sba	(sku	(smi	(sce	spa))))))))))));
((dha	((pgu	((cal	ctr)	lel))	pst))	(yli	(kla	(kwa	(skl	(ago	(cgl	(sca	(sba	(sku	(smi	(sce	spa))))))))))));
((dha	((pgu	((cal	ctr)	lel))	pst))	(yli	((skl	(ago	(cgl	(sca	(sba	(sku	(smi	(sce	spa))))))))	(kwa	kla))));
((dha	((pgu	((cal	ctr)	lel))	pst))	(yli	(skl	((kwa	kla)	(ago	(cgl	(sca	(sba	(sku	(smi	(sce	spa)))))))))));
((dha	((pgu	((cal	ctr)	lel))	pst))	(yli	((ago	(cgl	(sca	(sba	(sku	(smi	(sce	spa)))))))	((kwa	kla)	skl))));
((dha	((pgu	((cal	ctr)	lel))	pst))	(yli	(ago	(((kwa	kla)	skl)	(cgl	(sca	(sba	(sku	(smi	(sce	spa))))))))));
((dha	((pgu	((cal	ctr)	lel))	pst))	(yli	((cgl	(sca	(sba	(sku	(smi	(sce	spa))))))	(((kwa	kla)	skl)	ago))));
(((pst	((cal	ctr)	lel))	(pgu	dha))	(yli	((sca	(cgl	(sba	(sku	(smi	(sce	spa))))))	((kwa	skl)	(kla	ago)))));
((((cal	ctr)	lel)	((pgu	dha)	pst))	(yli	((sca	(cgl	(sba	(sku	(smi	(sce	spa))))))	((kwa	skl)	(kla	ago)))));
((pgu	(dha	(pst	((cal	ctr)	lel))))	(yli	((sca	(cgl	(sba	(sku	(smi	(sce	spa))))))	((kwa	skl)	(kla	ago)))));
((((cal	ctr)	lel)	((pgu	dha)	pst))	(yli	((sca	(cgl	(sba	(sku	(smi	(sce	spa))))))	(((kwa	ago)	skl)	kla))));
(((pst	((cal	ctr)	lel))	(pgu	dha))	(yli	((sca	(cgl	(sba	(sku	(smi	(sce	spa))))))	(((kwa	ago)	skl)	kla))));
((((cal	ctr)	lel)	((pgu	dha)	pst))	(yli	(kla	(((kwa	ago)	skl)	(sca	(cgl	(sba	(sku	(smi	(sce	spa))))))))));
(((pst	((cal	ctr)	lel))	(pgu	dha))	(yli	(kla	(((kwa	ago)	skl)	(sca	(cgl	(sba	(sku	(smi	(sce	spa))))))))));
((pgu	(dha	(pst	((cal	ctr)	lel))))	(yli	((sca	(cgl	(sba	(sku	(smi	(sce	spa))))))	(((kwa	ago)	skl)	kla))));
((pgu	(dha	(pst	((cal	ctr)	lel))))	(yli	(kla	(((kwa	ago)	skl)	(sca	(cgl	(sba	(sku	(smi	(sce	spa))))))))));
(((pst	((cal	ctr)	lel))	(pgu	dha))	(yli	((kla	ago)	((kwa	skl)	(sca	(cgl	(sba	(sku	(smi	(sce	spa))))))))));
((((cal	ctr)	lel)	((pgu	dha)	pst))	(yli	((kla	ago)	((kwa	skl)	(sca	(cgl	(sba	(sku	(smi	(sce	spa))))))))));
((pgu	(dha	(pst	((cal	ctr)	lel))))	(yli	((kla	ago)	((kwa	skl)	(sca	(cgl	(sba	(sku	(smi	(sce	spa))))))))));
(((pst	((cal	ctr)	lel))	(pgu	dha))	(yli	((sca	(cgl	(sba	(sku	(smi	(sce	spa))))))	(((kwa	skl)	ago)	kla))));
((((cal	ctr)	lel)	((pgu	dha)	pst))	(yli	((sca	(cgl	(sba	(sku	(smi	(sce	spa))))))	(((kwa	skl)	ago)	kla))));
(((pst	((cal	ctr)	lel))	(pgu	dha))	(yli	(kla	(((kwa	skl)	ago)	(sca	(cgl	(sba	(sku	(smi	(sce	spa))))))))));
((((cal	ctr)	lel)	((pgu	dha)	pst))	(yli	(kla	(((kwa	skl)	ago)	(sca	(cgl	(sba	(sku	(smi	(sce	spa))))))))));
(((pst	((cal	ctr)	lel))	(pgu	dha))	(yli	((sca	(cgl	(sba	(sku	(smi	(sce	spa))))))	((kwa	(kla	ago))	skl))));
((((cal	ctr)	lel)	((pgu	dha)	pst))	(yli	((sca	(cgl	(sba	(sku	(smi	(sce	spa))))))	((kwa	(kla	ago))	skl))));
(((pst	((cal	ctr)	lel))	(pgu	dha))	(yli	((kla	(sca	(cgl	(sba	(sku	(smi	(sce	spa)))))))	((kwa	ago)	skl))));
((pst	((pgu	dha)	((cal	ctr)	lel)))	(yli	((sca	(cgl	(sba	(sku	(smi	(sce	spa))))))	((kwa	skl)	(kla	ago)))));
((((cal	ctr)	lel)	((pgu	dha)	pst))	(yli	((kla	(sca	(cgl	(sba	(sku	(smi	(sce	spa)))))))	((kwa	ago)	skl))));
((pgu	(dha	(pst	((cal	ctr)	lel))))	(yli	((sca	(cgl	(sba	(sku	(smi	(sce	spa))))))	(((kwa	skl)	ago)	kla))));
(((pst	((cal	ctr)	lel))	(pgu	dha))	(yli	(((kla	ago)	(sca	(cgl	(sba	(sku	(smi	(sce	spa)))))))	(kwa	skl))));
(((pst	((cal	ctr)	lel))	(pgu	dha))	(yli	(kla	(ago	((kwa	skl)	(sca	(cgl	(sba	(sku	(smi	(sce	spa)))))))))));
((pgu	(dha	(pst	((cal	ctr)	lel))))	(yli	(kla	(((kwa	skl)	ago)	(sca	(cgl	(sba	(sku	(smi	(sce	spa))))))))));
((((cal	ctr)	lel)	((pgu	dha)	pst))	(yli	(kla	(ago	((kwa	skl)	(sca	(cgl	(sba	(sku	(smi	(sce	spa)))))))))));
((((cal	ctr)	lel)	((pgu	dha)	pst))	(yli	(((kla	ago)	(sca	(cgl	(sba	(sku	(smi	(sce	spa)))))))	(kwa	skl))));
((pgu	(dha	(pst	((cal	ctr)	lel))))	(yli	((sca	(cgl	(sba	(sku	(smi	(sce	spa))))))	((kwa	(kla	ago))	skl))));
((pgu	(dha	(pst	((cal	ctr)	lel))))	(yli	((kla	(sca	(cgl	(sba	(sku	(smi	(sce	spa)))))))	((kwa	ago)	skl))));
((dha	(pgu	(pst	((cal	ctr)	lel))))	(yli	((sca	(cgl	(sba	(sku	(smi	(sce	spa))))))	((kwa	skl)	(kla	ago)))));
(((pst	((cal	ctr)	lel))	(pgu	dha))	(yli	((sca	(cgl	(sba	(sku	(smi	(sce	spa))))))	(((kwa	ago)	kla)	skl))));
((pgu	(dha	(pst	((cal	ctr)	lel))))	(yli	(kla	(ago	((kwa	skl)	(sca	(cgl	(sba	(sku	(smi	(sce	spa)))))))))));
((pgu	(dha	(pst	((cal	ctr)	lel))))	(yli	(((kla	ago)	(sca	(cgl	(sba	(sku	(smi	(sce	spa)))))))	(kwa	skl))));
((((cal	ctr)	lel)	((pgu	dha)	pst))	(yli	((sca	(cgl	(sba	(sku	(smi	(sce	spa))))))	(((kwa	ago)	kla)	skl))));
((pst	((pgu	dha)	((cal	ctr)	lel)))	(yli	((sca	(cgl	(sba	(sku	(smi	(sce	spa))))))	(((kwa	ago)	skl)	kla))));
(((pst	((cal	ctr)	lel))	(pgu	dha))	(yli	((sca	(cgl	(sba	(sku	(smi	(sce	spa))))))	(((kla	ago)	skl)	kwa))));
((pst	((pgu	dha)	((cal	ctr)	lel)))	(yli	(kla	(((kwa	ago)	skl)	(sca	(cgl	(sba	(sku	(smi	(sce	spa))))))))));
((((cal	ctr)	lel)	((pgu	dha)	pst))	(yli	((sca	(cgl	(sba	(sku	(smi	(sce	spa))))))	(((kla	ago)	skl)	kwa))));
(((pst	((cal	ctr)	lel))	(pgu	dha))	(yli	(ago	(kla	((kwa	skl)	(sca	(cgl	(sba	(sku	(smi	(sce	spa)))))))))));
((dha	(pgu	(pst	((cal	ctr)	lel))))	(yli	((sca	(cgl	(sba	(sku	(smi	(sce	spa))))))	(((kwa	ago)	skl)	kla))));
((pgu	(dha	(pst	((cal	ctr)	lel))))	(yli	((sca	(cgl	(sba	(sku	(smi	(sce	spa))))))	(((kwa	ago)	kla)	skl))));
((pgu	(dha	(pst	((cal	ctr)	lel))))	(yli	(ago	(kla	((kwa	skl)	(sca	(cgl	(sba	(sku	(smi	(sce	spa)))))))))));
(((pst	((cal	ctr)	lel))	(pgu	dha))	(yli	((sca	(cgl	(sba	(sku	(smi	(sce	spa))))))	((kla	skl)	(kwa	ago)))));
((dha	(pgu	(pst	((cal	ctr)	lel))))	(yli	(kla	(((kwa	ago)	skl)	(sca	(cgl	(sba	(sku	(smi	(sce	spa))))))))));
((((cal	ctr)	lel)	((pgu	dha)	pst))	(yli	((sca	(cgl	(sba	(sku	(smi	(sce	spa))))))	((kla	skl)	(kwa	ago)))));
((pgu	(dha	(pst	((cal	ctr)	lel))))	(yli	((sca	(cgl	(sba	(sku	(smi	(sce	spa))))))	(((kla	ago)	skl)	kwa))));
((((cal	ctr)	lel)	((pgu	dha)	pst))	(yli	(ago	(kla	((kwa	skl)	(sca	(cgl	(sba	(sku	(smi	(sce	spa)))))))))));
(((pst	((cal	ctr)	lel))	(pgu	dha))	(yli	((kla	(sca	(cgl	(sba	(sku	(smi	(sce	spa)))))))	((kwa	skl)	ago))));
((((cal	ctr)	lel)	((pgu	dha)	pst))	(yli	((kla	(sca	(cgl	(sba	(sku	(smi	(sce	spa)))))))	((kwa	skl)	ago))));
((pst	((pgu	dha)	((cal	ctr)	lel)))	(yli	((kla	ago)	((kwa	skl)	(sca	(cgl	(sba	(sku	(smi	(sce	spa))))))))));
(((pst	((cal	ctr)	lel))	(pgu	dha))	(yli	((sca	(cgl	(sba	(sku	(smi	(sce	spa))))))	((kwa	(skl	ago))	kla))));
((((cal	ctr)	lel)	((pgu	dha)	pst))	(yli	((sca	(cgl	(sba	(sku	(smi	(sce	spa))))))	((kwa	(skl	ago))	kla))));
((pgu	(dha	(pst	((cal	ctr)	lel))))	(yli	((sca	(cgl	(sba	(sku	(smi	(sce	spa))))))	((kla	skl)	(kwa	ago)))));
(((pst	((cal	ctr)	lel))	(pgu	dha))	(yli	(kla	((kwa	ago)	(skl	(sca	(cgl	(sba	(sku	(smi	(sce	spa)))))))))));
(((pst	((cal	ctr)	lel))	(pgu	dha))	(yli	((sca	(cgl	(sba	(sku	(smi	(sce	spa))))))	(((kwa	skl)	kla)	ago))));
((((cal	ctr)	lel)	((pgu	dha)	pst))	(yli	(kla	((kwa	ago)	(skl	(sca	(cgl	(sba	(sku	(smi	(sce	spa)))))))))));
(((pst	((cal	ctr)	lel))	(pgu	dha))	(yli	(kla	((kwa	(skl	ago))	(sca	(cgl	(sba	(sku	(smi	(sce	spa))))))))));
((pgu	(dha	(pst	((cal	ctr)	lel))))	(yli	((kla	(sca	(cgl	(sba	(sku	(smi	(sce	spa)))))))	((kwa	skl)	ago))));
((((cal	ctr)	lel)	((pgu	dha)	pst))	(yli	(kla	((kwa	(skl	ago))	(sca	(cgl	(sba	(sku	(smi	(sce	spa))))))))));
((((cal	ctr)	lel)	((pgu	dha)	pst))	(yli	((sca	(cgl	(sba	(sku	(smi	(sce	spa))))))	(((kwa	skl)	kla)	ago))));
((dha	(pgu	(pst	((cal	ctr)	lel))))	(yli	((kla	ago)	((kwa	skl)	(sca	(cgl	(sba	(sku	(smi	(sce	spa))))))))));
((pgu	(dha	(pst	((cal	ctr)	lel))))	(yli	(kla	((kwa	ago)	(skl	(sca	(cgl	(sba	(sku	(smi	(sce	spa)))))))))));
((pst	((pgu	dha)	((cal	ctr)	lel)))	(yli	((sca	(cgl	(sba	(sku	(smi	(sce	spa))))))	(((kwa	skl)	ago)	kla))));
((pgu	(dha	(pst	((cal	ctr)	lel))))	(yli	((sca	(cgl	(sba	(sku	(smi	(sce	spa))))))	(((kwa	skl)	kla)	ago))));
((pst	((pgu	dha)	((cal	ctr)	lel)))	(yli	(kla	(((kwa	skl)	ago)	(sca	(cgl	(sba	(sku	(smi	(sce	spa))))))))));
((pgu	(dha	(pst	((cal	ctr)	lel))))	(yli	((sca	(cgl	(sba	(sku	(smi	(sce	spa))))))	((kwa	(skl	ago))	kla))));
(((pst	((cal	ctr)	lel))	(pgu	dha))	(yli	(ago	((kwa	skl)	(kla	(sca	(cgl	(sba	(sku	(smi	(sce	spa)))))))))));
((pgu	(dha	(pst	((cal	ctr)	lel))))	(yli	(ago	((kwa	skl)	(kla	(sca	(cgl	(sba	(sku	(smi	(sce	spa)))))))))));
((pst	((pgu	dha)	((cal	ctr)	lel)))	(yli	((sca	(cgl	(sba	(sku	(smi	(sce	spa))))))	((kwa	(kla	ago))	skl))));
((pst	((pgu	dha)	((cal	ctr)	lel)))	(yli	((kla	(sca	(cgl	(sba	(sku	(smi	(sce	spa)))))))	((kwa	ago)	skl))));
((((cal	ctr)	lel)	((pgu	dha)	pst))	(yli	(kla	(((kwa	ago)	(sca	(cgl	(sba	(sku	(smi	(sce	spa)))))))	skl))));
((dha	(pgu	(pst	((cal	ctr)	lel))))	(yli	((sca	(cgl	(sba	(sku	(smi	(sce	spa))))))	(((kwa	skl)	ago)	kla))));
(((pst	((cal	ctr)	lel))	(pgu	dha))	(yli	(kla	(((kwa	ago)	(sca	(cgl	(sba	(sku	(smi	(sce	spa)))))))	skl))));
(((pst	((cal	ctr)	lel))	(pgu	dha))	(yli	((kla	ago)	(kwa	(skl	(sca	(cgl	(sba	(sku	(smi	(sce	spa)))))))))));
(((pst	((cal	ctr)	lel))	(pgu	dha))	(yli	(kla	((kwa	skl)	(ago	(sca	(cgl	(sba	(sku	(smi	(sce	spa)))))))))));
((((cal	ctr)	lel)	((pgu	dha)	pst))	(yli	(ago	((kwa	skl)	(kla	(sca	(cgl	(sba	(sku	(smi	(sce	spa)))))))))));
(((pst	((cal	ctr)	lel))	(pgu	dha))	(yli	(skl	((kwa	ago)	(kla	(sca	(cgl	(sba	(sku	(smi	(sce	spa)))))))))));
((pst	((pgu	dha)	((cal	ctr)	lel)))	(yli	(kla	(ago	((kwa	skl)	(sca	(cgl	(sba	(sku	(smi	(sce	spa)))))))))));
((pgu	(dha	(pst	((cal	ctr)	lel))))	(yli	((kwa	ago)	((kla	(sca	(cgl	(sba	(sku	(smi	(sce	spa)))))))	skl))));
((pgu	(dha	(pst	((cal	ctr)	lel))))	(yli	(kla	((kwa	(skl	ago))	(sca	(cgl	(sba	(sku	(smi	(sce	spa))))))))));
((pst	((pgu	dha)	((cal	ctr)	lel)))	(yli	(((kla	ago)	(sca	(cgl	(sba	(sku	(smi	(sce	spa)))))))	(kwa	skl))));
((((cal	ctr)	lel)	((pgu	dha)	pst))	(yli	(kla	((kwa	skl)	(ago	(sca	(cgl	(sba	(sku	(smi	(sce	spa)))))))))));
((((cal	ctr)	lel)	((pgu	dha)	pst))	(yli	((kwa	ago)	((kla	(sca	(cgl	(sba	(sku	(smi	(sce	spa)))))))	skl))));
((dha	(pgu	(pst	((cal	ctr)	lel))))	(yli	(kla	(((kwa	skl)	ago)	(sca	(cgl	(sba	(sku	(smi	(sce	spa))))))))));
(((pst	((cal	ctr)	lel))	(pgu	dha))	(yli	((kwa	ago)	((kla	(sca	(cgl	(sba	(sku	(smi	(sce	spa)))))))	skl))));
((((cal	ctr)	lel)	((pgu	dha)	pst))	(yli	(skl	((kwa	ago)	(kla	(sca	(cgl	(sba	(sku	(smi	(sce	spa)))))))))));
((pgu	(dha	(pst	((cal	ctr)	lel))))	(yli	((kla	ago)	(kwa	(skl	(sca	(cgl	(sba	(sku	(smi	(sce	spa)))))))))));
((((cal	ctr)	lel)	((pgu	dha)	pst))	(yli	((kla	ago)	(kwa	(skl	(sca	(cgl	(sba	(sku	(smi	(sce	spa)))))))))));
((dha	(pgu	(pst	((cal	ctr)	lel))))	(yli	((sca	(cgl	(sba	(sku	(smi	(sce	spa))))))	((kwa	(kla	ago))	skl))));
((dha	(pgu	(pst	((cal	ctr)	lel))))	(yli	((kla	(sca	(cgl	(sba	(sku	(smi	(sce	spa)))))))	((kwa	ago)	skl))));
((pgu	(dha	(pst	((cal	ctr)	lel))))	(yli	(kla	(((kwa	ago)	(sca	(cgl	(sba	(sku	(smi	(sce	spa)))))))	skl))));
((pgu	(dha	(pst	((cal	ctr)	lel))))	(yli	(skl	((kwa	ago)	(kla	(sca	(cgl	(sba	(sku	(smi	(sce	spa)))))))))));
(((pst	((cal	ctr)	lel))	(pgu	dha))	(yli	((skl	(sca	(cgl	(sba	(sku	(smi	(sce	spa)))))))	(kwa	(kla	ago)))));
((pgu	(dha	(pst	((cal	ctr)	lel))))	(yli	(kla	((kwa	skl)	(ago	(sca	(cgl	(sba	(sku	(smi	(sce	spa)))))))))));
((dha	(pgu	(pst	((cal	ctr)	lel))))	(yli	(((kla	ago)	(sca	(cgl	(sba	(sku	(smi	(sce	spa)))))))	(kwa	skl))));
(((pst	((cal	ctr)	lel))	(pgu	dha))	(yli	(kwa	(((kla	ago)	(sca	(cgl	(sba	(sku	(smi	(sce	spa)))))))	skl))));
((dha	(pgu	(pst	((cal	ctr)	lel))))	(yli	(kla	(ago	((kwa	skl)	(sca	(cgl	(sba	(sku	(smi	(sce	spa)))))))))));
((pst	((pgu	dha)	((cal	ctr)	lel)))	(yli	((sca	(cgl	(sba	(sku	(smi	(sce	spa))))))	(((kwa	ago)	kla)	skl))));
((((cal	ctr)	lel)	((pgu	dha)	pst))	(yli	((skl	(sca	(cgl	(sba	(sku	(smi	(sce	spa)))))))	(kwa	(kla	ago)))));
(((pst	((cal	ctr)	lel))	(pgu	dha))	(yli	((kla	ago)	((kwa	(sca	(cgl	(sba	(sku	(smi	(sce	spa)))))))	skl))));
(((pst	((cal	ctr)	lel))	(pgu	dha))	(yli	(ago	(((kwa	skl)	kla)	(sca	(cgl	(sba	(sku	(smi	(sce	spa))))))))));
(((pst	((cal	ctr)	lel))	(pgu	dha))	(yli	(skl	((kwa	(kla	ago))	(sca	(cgl	(sba	(sku	(smi	(sce	spa))))))))));
((pgu	(dha	(pst	((cal	ctr)	lel))))	(yli	((skl	(sca	(cgl	(sba	(sku	(smi	(sce	spa)))))))	(kwa	(kla	ago)))));
(((pst	((cal	ctr)	lel))	(pgu	dha))	(yli	((skl	(sca	(cgl	(sba	(sku	(smi	(sce	spa)))))))	((kwa	ago)	kla))));
((pst	((pgu	dha)	((cal	ctr)	lel)))	(yli	((sca	(cgl	(sba	(sku	(smi	(sce	spa))))))	(((kla	ago)	skl)	kwa))));
((pgu	(dha	(pst	((cal	ctr)	lel))))	(yli	(kwa	(((kla	ago)	(sca	(cgl	(sba	(sku	(smi	(sce	spa)))))))	skl))));
((((cal	ctr)	lel)	((pgu	dha)	pst))	(yli	(kwa	(((kla	ago)	(sca	(cgl	(sba	(sku	(smi	(sce	spa)))))))	skl))));
(((pst	((cal	ctr)	lel))	(pgu	dha))	(yli	(kla	((kwa	(skl	(sca	(cgl	(sba	(sku	(smi	(sce	spa))))))))	ago))));
((pgu	(dha	(pst	((cal	ctr)	lel))))	(yli	(ago	(((kwa	skl)	kla)	(sca	(cgl	(sba	(sku	(smi	(sce	spa))))))))));
(((pst	((cal	ctr)	lel))	(pgu	dha))	(yli	(kwa	((kla	ago)	(skl	(sca	(cgl	(sba	(sku	(smi	(sce	spa)))))))))));
((((cal	ctr)	lel)	((pgu	dha)	pst))	(yli	(skl	((kwa	(kla	ago))	(sca	(cgl	(sba	(sku	(smi	(sce	spa))))))))));
((((cal	ctr)	lel)	((pgu	dha)	pst))	(yli	((skl	(sca	(cgl	(sba	(sku	(smi	(sce	spa)))))))	((kwa	ago)	kla))));
((((cal	ctr)	lel)	((pgu	dha)	pst))	(yli	((kla	ago)	((kwa	(sca	(cgl	(sba	(sku	(smi	(sce	spa)))))))	skl))));
(((pst	((cal	ctr)	lel))	(pgu	dha))	(yli	(skl	(kwa	((kla	ago)	(sca	(cgl	(sba	(sku	(smi	(sce	spa)))))))))));
((pgu	((dha	pst)	((cal	ctr)	lel)))	(yli	((sca	(cgl	(sba	(sku	(smi	(sce	spa))))))	((kwa	skl)	(kla	ago)))));
((((cal	ctr)	lel)	((pgu	dha)	pst))	(yli	(ago	(((kwa	skl)	kla)	(sca	(cgl	(sba	(sku	(smi	(sce	spa))))))))));
((dha	(pgu	(pst	((cal	ctr)	lel))))	(yli	((sca	(cgl	(sba	(sku	(smi	(sce	spa))))))	(((kwa	ago)	kla)	skl))));
((((cal	ctr)	lel)	((pgu	dha)	pst))	(yli	(kla	((kwa	(skl	(sca	(cgl	(sba	(sku	(smi	(sce	spa))))))))	ago))));
((pst	((pgu	dha)	((cal	ctr)	lel)))	(yli	(ago	(kla	((kwa	skl)	(sca	(cgl	(sba	(sku	(smi	(sce	spa)))))))))));
(((pst	((cal	ctr)	lel))	(pgu	dha))	(yli	(((kla	(sca	(cgl	(sba	(sku	(smi	(sce	spa)))))))	ago)	(kwa	skl))));
(((pst	((cal	ctr)	lel))	(pgu	dha))	(yli	((kla	(sca	(cgl	(sba	(sku	(smi	(sce	spa)))))))	(kwa	(skl	ago)))));
((pgu	(dha	(pst	((cal	ctr)	lel))))	(yli	(kla	((kwa	(skl	(sca	(cgl	(sba	(sku	(smi	(sce	spa))))))))	ago))));
((pgu	(dha	(pst	((cal	ctr)	lel))))	(yli	((kla	ago)	((kwa	(sca	(cgl	(sba	(sku	(smi	(sce	spa)))))))	skl))));
((((cal	ctr)	lel)	((dha	pst)	pgu))	(yli	((sca	(cgl	(sba	(sku	(smi	(sce	spa))))))	((kwa	skl)	(kla	ago)))));
((pgu	(dha	(pst	((cal	ctr)	lel))))	(yli	(kwa	((kla	ago)	(skl	(sca	(cgl	(sba	(sku	(smi	(sce	spa)))))))))));
(((pst	((cal	ctr)	lel))	(pgu	dha))	(yli	(skl	(((kwa	ago)	kla)	(sca	(cgl	(sba	(sku	(smi	(sce	spa))))))))));
((((cal	ctr)	lel)	((pgu	dha)	pst))	(yli	((kla	(sca	(cgl	(sba	(sku	(smi	(sce	spa)))))))	(kwa	(skl	ago)))));
((((cal	ctr)	lel)	((pgu	dha)	pst))	(yli	(skl	(kwa	((kla	ago)	(sca	(cgl	(sba	(sku	(smi	(sce	spa)))))))))));
((pgu	(dha	(pst	((cal	ctr)	lel))))	(yli	((skl	(sca	(cgl	(sba	(sku	(smi	(sce	spa)))))))	((kwa	ago)	kla))));
((dha	(pgu	(pst	((cal	ctr)	lel))))	(yli	((sca	(cgl	(sba	(sku	(smi	(sce	spa))))))	(((kla	ago)	skl)	kwa))));
((pst	((pgu	dha)	((cal	ctr)	lel)))	(yli	((sca	(cgl	(sba	(sku	(smi	(sce	spa))))))	((kla	skl)	(kwa	ago)))));
((((cal	ctr)	lel)	((pgu	dha)	pst))	(yli	(kwa	((kla	ago)	(skl	(sca	(cgl	(sba	(sku	(smi	(sce	spa)))))))))));
((((cal	ctr)	lel)	((pgu	dha)	pst))	(yli	(((kla	(sca	(cgl	(sba	(sku	(smi	(sce	spa)))))))	ago)	(kwa	skl))));
((pgu	(dha	(pst	((cal	ctr)	lel))))	(yli	(skl	((kwa	(kla	ago))	(sca	(cgl	(sba	(sku	(smi	(sce	spa))))))))));
((((cal	ctr)	lel)	((pgu	dha)	pst))	(yli	(skl	(((kwa	ago)	kla)	(sca	(cgl	(sba	(sku	(smi	(sce	spa))))))))));
((((cal	ctr)	lel)	((pgu	pst)	dha))	(yli	((sca	(cgl	(sba	(sku	(smi	(sce	spa))))))	((kwa	skl)	(kla	ago)))));
((pgu	(dha	(pst	((cal	ctr)	lel))))	(yli	(((kla	(sca	(cgl	(sba	(sku	(smi	(sce	spa)))))))	ago)	(kwa	skl))));
(((pst	((cal	ctr)	lel))	(pgu	dha))	(yli	(kwa	(((kla	ago)	skl)	(sca	(cgl	(sba	(sku	(smi	(sce	spa))))))))));
((pgu	(dha	(pst	((cal	ctr)	lel))))	(yli	(skl	(kwa	((kla	ago)	(sca	(cgl	(sba	(sku	(smi	(sce	spa)))))))))));
((dha	(pgu	(pst	((cal	ctr)	lel))))	(yli	(ago	(kla	((kwa	skl)	(sca	(cgl	(sba	(sku	(smi	(sce	spa)))))))))));
((pgu	((dha	pst)	((cal	ctr)	lel)))	(yli	((sca	(cgl	(sba	(sku	(smi	(sce	spa))))))	(((kwa	ago)	skl)	kla))));
((pgu	(dha	(pst	((cal	ctr)	lel))))	(yli	((kla	(sca	(cgl	(sba	(sku	(smi	(sce	spa)))))))	(kwa	(skl	ago)))));
((pst	((pgu	dha)	((cal	ctr)	lel)))	(yli	((kla	(sca	(cgl	(sba	(sku	(smi	(sce	spa)))))))	((kwa	skl)	ago))));
((((cal	ctr)	lel)	((pgu	dha)	pst))	(yli	(kwa	(((kla	ago)	skl)	(sca	(cgl	(sba	(sku	(smi	(sce	spa))))))))));
(((pst	((cal	ctr)	lel))	(pgu	dha))	(yli	((kwa	ago)	(kla	(skl	(sca	(cgl	(sba	(sku	(smi	(sce	spa)))))))))));
((pgu	(dha	(pst	((cal	ctr)	lel))))	(yli	(kwa	(((kla	ago)	skl)	(sca	(cgl	(sba	(sku	(smi	(sce	spa))))))))));
((pgu	((dha	pst)	((cal	ctr)	lel)))	(yli	(kla	(((kwa	ago)	skl)	(sca	(cgl	(sba	(sku	(smi	(sce	spa))))))))));
(((pst	((cal	ctr)	lel))	(pgu	dha))	(yli	(kla	(((kwa	(sca	(cgl	(sba	(sku	(smi	(sce	spa)))))))	skl)	ago))));
((((cal	ctr)	lel)	((dha	pst)	pgu))	(yli	((sca	(cgl	(sba	(sku	(smi	(sce	spa))))))	(((kwa	ago)	skl)	kla))));
((dha	(pgu	(pst	((cal	ctr)	lel))))	(yli	((sca	(cgl	(sba	(sku	(smi	(sce	spa))))))	((kla	skl)	(kwa	ago)))));
((pgu	(dha	(pst	((cal	ctr)	lel))))	(yli	(skl	(((kwa	ago)	kla)	(sca	(cgl	(sba	(sku	(smi	(sce	spa))))))))));
((pgu	(dha	(pst	((cal	ctr)	lel))))	(yli	((kwa	ago)	(kla	(skl	(sca	(cgl	(sba	(sku	(smi	(sce	spa)))))))))));
((((cal	ctr)	lel)	((pgu	dha)	pst))	(yli	((kwa	ago)	(kla	(skl	(sca	(cgl	(sba	(sku	(smi	(sce	spa)))))))))));
(((pst	((cal	ctr)	lel))	(pgu	dha))	(yli	((sca	(cgl	(sba	(sku	(smi	(sce	spa))))))	(((kwa	kla)	ago)	skl))));
(((pst	((cal	ctr)	lel))	(pgu	dha))	(yli	((kwa	(sca	(cgl	(sba	(sku	(smi	(sce	spa)))))))	((kla	ago)	skl))));
(((pst	((cal	ctr)	lel))	(pgu	dha))	(yli	((kwa	ago)	((kla	skl)	(sca	(cgl	(sba	(sku	(smi	(sce	spa))))))))));
((pgu	(dha	(pst	((cal	ctr)	lel))))	(yli	(ago	(((kla	(sca	(cgl	(sba	(sku	(smi	(sce	spa)))))))	skl)	kwa))));
((pst	((pgu	dha)	((cal	ctr)	lel)))	(yli	(kla	((kwa	ago)	(skl	(sca	(cgl	(sba	(sku	(smi	(sce	spa)))))))))));
((pgu	((dha	((cal	ctr)	lel))	pst))	(yli	((sca	(cgl	(sba	(sku	(smi	(sce	spa))))))	((kwa	skl)	(kla	ago)))));
((pst	((pgu	dha)	((cal	ctr)	lel)))	(yli	((sca	(cgl	(sba	(sku	(smi	(sce	spa))))))	((kwa	(skl	ago))	kla))));
((((cal	ctr)	lel)	((pgu	dha)	pst))	(yli	(kla	(((kwa	(sca	(cgl	(sba	(sku	(smi	(sce	spa)))))))	skl)	ago))));
((((cal	ctr)	lel)	((pgu	pst)	dha))	(yli	((sca	(cgl	(sba	(sku	(smi	(sce	spa))))))	(((kwa	ago)	skl)	kla))));
((((cal	ctr)	lel)	((pgu	dha)	pst))	(yli	((sca	(cgl	(sba	(sku	(smi	(sce	spa))))))	(((kwa	kla)	ago)	skl))));
((((cal	ctr)	lel)	((dha	pst)	pgu))	(yli	(kla	(((kwa	ago)	skl)	(sca	(cgl	(sba	(sku	(smi	(sce	spa))))))))));
((pgu	(dha	(pst	((cal	ctr)	lel))))	(yli	(ago	((kwa	(skl	(sca	(cgl	(sba	(sku	(smi	(sce	spa))))))))	kla))));
(((pst	((cal	ctr)	lel))	(pgu	dha))	(yli	((ago	(sca	(cgl	(sba	(sku	(smi	(sce	spa)))))))	((kwa	skl)	kla))));
(((pst	((cal	ctr)	lel))	(pgu	dha))	(yli	(ago	((kwa	(skl	(sca	(cgl	(sba	(sku	(smi	(sce	spa))))))))	kla))));
((((cal	ctr)	lel)	((pgu	dha)	pst))	(yli	((kwa	(sca	(cgl	(sba	(sku	(smi	(sce	spa)))))))	((kla	ago)	skl))));
((pst	((pgu	dha)	((cal	ctr)	lel)))	(yli	((sca	(cgl	(sba	(sku	(smi	(sce	spa))))))	(((kwa	skl)	kla)	ago))));
((pst	((pgu	dha)	((cal	ctr)	lel)))	(yli	(kla	((kwa	(skl	ago))	(sca	(cgl	(sba	(sku	(smi	(sce	spa))))))))));
((dha	(pgu	(pst	((cal	ctr)	lel))))	(yli	((kla	(sca	(cgl	(sba	(sku	(smi	(sce	spa)))))))	((kwa	skl)	ago))));
((pgu	(dha	(pst	((cal	ctr)	lel))))	(yli	(kla	(((kwa	(sca	(cgl	(sba	(sku	(smi	(sce	spa)))))))	skl)	ago))));
((((cal	ctr)	lel)	((pgu	dha)	pst))	(yli	((kwa	ago)	((kla	skl)	(sca	(cgl	(sba	(sku	(smi	(sce	spa))))))))));
((pgu	(dha	(pst	((cal	ctr)	lel))))	(yli	((kwa	ago)	((kla	skl)	(sca	(cgl	(sba	(sku	(smi	(sce	spa))))))))));
((((cal	ctr)	lel)	((pgu	pst)	dha))	(yli	(kla	(((kwa	ago)	skl)	(sca	(cgl	(sba	(sku	(smi	(sce	spa))))))))));
((((cal	ctr)	lel)	((pgu	dha)	pst))	(yli	((ago	(sca	(cgl	(sba	(sku	(smi	(sce	spa)))))))	((kwa	skl)	kla))));
(((pst	((cal	ctr)	lel))	(pgu	dha))	(yli	(((kwa	ago)	(sca	(cgl	(sba	(sku	(smi	(sce	spa)))))))	(kla	skl))));
(((pst	((cal	ctr)	lel))	(pgu	dha))	(yli	(skl	((kwa	(sca	(cgl	(sba	(sku	(smi	(sce	spa)))))))	(kla	ago)))));
((pgu	(dha	(pst	((cal	ctr)	lel))))	(yli	((kwa	(sca	(cgl	(sba	(sku	(smi	(sce	spa)))))))	((kla	ago)	skl))));
(((pst	((cal	ctr)	lel))	(pgu	dha))	(yli	(ago	(((kla	(sca	(cgl	(sba	(sku	(smi	(sce	spa)))))))	skl)	kwa))));
((((cal	ctr)	lel)	((pgu	dha)	pst))	(yli	(((kwa	ago)	(sca	(cgl	(sba	(sku	(smi	(sce	spa)))))))	(kla	skl))));
((((cal	ctr)	lel)	((pgu	dha)	pst))	(yli	(ago	((kwa	(skl	(sca	(cgl	(sba	(sku	(smi	(sce	spa))))))))	kla))));
((dha	(pgu	(pst	((cal	ctr)	lel))))	(yli	(kla	((kwa	ago)	(skl	(sca	(cgl	(sba	(sku	(smi	(sce	spa)))))))))));
((dha	(pgu	(pst	((cal	ctr)	lel))))	(yli	((sca	(cgl	(sba	(sku	(smi	(sce	spa))))))	((kwa	(skl	ago))	kla))));
((pgu	(dha	(pst	((cal	ctr)	lel))))	(yli	((ago	(sca	(cgl	(sba	(sku	(smi	(sce	spa)))))))	((kwa	skl)	kla))));
((((cal	ctr)	lel)	((pgu	dha)	pst))	(yli	(skl	((kwa	(sca	(cgl	(sba	(sku	(smi	(sce	spa)))))))	(kla	ago)))));
((pgu	(dha	(pst	((cal	ctr)	lel))))	(yli	((sca	(cgl	(sba	(sku	(smi	(sce	spa))))))	(((kwa	kla)	ago)	skl))));
(((pst	((cal	ctr)	lel))	(pgu	dha))	(yli	((sca	(cgl	(sba	(sku	(smi	(sce	spa))))))	((kwa	kla)	(skl	ago)))));
((dha	(pgu	(pst	((cal	ctr)	lel))))	(yli	((sca	(cgl	(sba	(sku	(smi	(sce	spa))))))	(((kwa	skl)	kla)	ago))));
(((pst	((cal	ctr)	lel))	(pgu	dha))	(yli	((sca	(cgl	(sba	(sku	(smi	(sce	spa))))))	((kla	(skl	ago))	kwa))));
((pgu	((dha	pst)	((cal	ctr)	lel)))	(yli	((kla	ago)	((kwa	skl)	(sca	(cgl	(sba	(sku	(smi	(sce	spa))))))))));
((((cal	ctr)	lel)	((pgu	dha)	pst))	(yli	((sca	(cgl	(sba	(sku	(smi	(sce	spa))))))	((kwa	kla)	(skl	ago)))));
((dha	(pgu	(pst	((cal	ctr)	lel))))	(yli	(kla	((kwa	(skl	ago))	(sca	(cgl	(sba	(sku	(smi	(sce	spa))))))))));
((pgu	(dha	(pst	((cal	ctr)	lel))))	(yli	(((kwa	ago)	(sca	(cgl	(sba	(sku	(smi	(sce	spa)))))))	(kla	skl))));
(((pst	((cal	ctr)	lel))	(pgu	dha))	(yli	((kla	(ago	(sca	(cgl	(sba	(sku	(smi	(sce	spa))))))))	(kwa	skl))));
((pst	((pgu	dha)	((cal	ctr)	lel)))	(yli	(ago	((kwa	skl)	(kla	(sca	(cgl	(sba	(sku	(smi	(sce	spa)))))))))));
((pgu	(dha	(pst	((cal	ctr)	lel))))	(yli	(skl	((kwa	(sca	(cgl	(sba	(sku	(smi	(sce	spa)))))))	(kla	ago)))));
((pgu	((dha	((cal	ctr)	lel))	pst))	(yli	((sca	(cgl	(sba	(sku	(smi	(sce	spa))))))	(((kwa	ago)	skl)	kla))));
(((pst	((cal	ctr)	lel))	(pgu	dha))	(yli	(skl	(((kwa	ago)	(sca	(cgl	(sba	(sku	(smi	(sce	spa)))))))	kla))));
((((cal	ctr)	lel)	((pgu	dha)	pst))	(yli	((sca	(cgl	(sba	(sku	(smi	(sce	spa))))))	((kla	(skl	ago))	kwa))));
(((pst	((cal	ctr)	lel))	(pgu	dha))	(yli	((sca	(cgl	(sba	(sku	(smi	(sce	spa))))))	(((kwa	kla)	skl)	ago))));
((((cal	ctr)	lel)	((pgu	dha)	pst))	(yli	(ago	(((kla	(sca	(cgl	(sba	(sku	(smi	(sce	spa)))))))	skl)	kwa))));
((pst	((pgu	dha)	((cal	ctr)	lel)))	(yli	(kla	(((kwa	ago)	(sca	(cgl	(sba	(sku	(smi	(sce	spa)))))))	skl))));
((pgu	((dha	((cal	ctr)	lel))	pst))	(yli	(kla	(((kwa	ago)	skl)	(sca	(cgl	(sba	(sku	(smi	(sce	spa))))))))));
((pst	((pgu	dha)	((cal	ctr)	lel)))	(yli	((kwa	ago)	((kla	(sca	(cgl	(sba	(sku	(smi	(sce	spa)))))))	skl))));
((((cal	ctr)	lel)	((pgu	dha)	pst))	(yli	(skl	(((kwa	ago)	(sca	(cgl	(sba	(sku	(smi	(sce	spa)))))))	kla))));
((((cal	ctr)	lel)	((pgu	dha)	pst))	(yli	((kla	(ago	(sca	(cgl	(sba	(sku	(smi	(sce	spa))))))))	(kwa	skl))));
((((cal	ctr)	lel)	((pgu	dha)	pst))	(yli	((sca	(cgl	(sba	(sku	(smi	(sce	spa))))))	(((kwa	kla)	skl)	ago))));
(((pst	((cal	ctr)	lel))	(pgu	dha))	(yli	(ago	(((kwa	(sca	(cgl	(sba	(sku	(smi	(sce	spa)))))))	skl)	kla))));
(((pst	((cal	ctr)	lel))	(pgu	dha))	(yli	((sca	(cgl	(sba	(sku	(smi	(sce	spa))))))	(((kla	skl)	kwa)	ago))));
((pst	((pgu	dha)	((cal	ctr)	lel)))	(yli	((kla	ago)	(kwa	(skl	(sca	(cgl	(sba	(sku	(smi	(sce	spa)))))))))));
((pst	((pgu	dha)	((cal	ctr)	lel)))	(yli	(kla	((kwa	skl)	(ago	(sca	(cgl	(sba	(sku	(smi	(sce	spa)))))))))));
((pgu	(dha	(pst	((cal	ctr)	lel))))	(yli	(ago	(((kwa	(sca	(cgl	(sba	(sku	(smi	(sce	spa)))))))	skl)	kla))));
((dha	(pgu	(pst	((cal	ctr)	lel))))	(yli	(ago	((kwa	skl)	(kla	(sca	(cgl	(sba	(sku	(smi	(sce	spa)))))))))));
((pst	((pgu	dha)	((cal	ctr)	lel)))	(yli	(skl	((kwa	ago)	(kla	(sca	(cgl	(sba	(sku	(smi	(sce	spa)))))))))));
(((pst	((cal	ctr)	lel))	(pgu	dha))	(yli	((sca	(cgl	(sba	(sku	(smi	(sce	spa))))))	(((kla	skl)	ago)	kwa))));
((((cal	ctr)	lel)	((pgu	dha)	pst))	(yli	((sca	(cgl	(sba	(sku	(smi	(sce	spa))))))	(((kla	skl)	kwa)	ago))));
((pgu	(dha	(pst	((cal	ctr)	lel))))	(yli	((kla	(ago	(sca	(cgl	(sba	(sku	(smi	(sce	spa))))))))	(kwa	skl))));
((pgu	(dha	(pst	((cal	ctr)	lel))))	(yli	((sca	(cgl	(sba	(sku	(smi	(sce	spa))))))	((kwa	kla)	(skl	ago)))));
((((cal	ctr)	lel)	((dha	pst)	pgu))	(yli	((kla	ago)	((kwa	skl)	(sca	(cgl	(sba	(sku	(smi	(sce	spa))))))))));
((pgu	(dha	(pst	((cal	ctr)	lel))))	(yli	((sca	(cgl	(sba	(sku	(smi	(sce	spa))))))	((kla	(skl	ago))	kwa))));
((dha	(pgu	(pst	((cal	ctr)	lel))))	(yli	((kwa	ago)	((kla	(sca	(cgl	(sba	(sku	(smi	(sce	spa)))))))	skl))));
((pgu	(dha	(pst	((cal	ctr)	lel))))	(yli	(kwa	(((kla	(sca	(cgl	(sba	(sku	(smi	(sce	spa)))))))	skl)	ago))));
((((cal	ctr)	lel)	((pgu	dha)	pst))	(yli	((sca	(cgl	(sba	(sku	(smi	(sce	spa))))))	(((kla	skl)	ago)	kwa))));
((((cal	ctr)	lel)	((pgu	dha)	pst))	(yli	(ago	(((kwa	(sca	(cgl	(sba	(sku	(smi	(sce	spa)))))))	skl)	kla))));
((pgu	((dha	pst)	((cal	ctr)	lel)))	(yli	((sca	(cgl	(sba	(sku	(smi	(sce	spa))))))	(((kwa	skl)	ago)	kla))));
((pgu	(dha	(pst	((cal	ctr)	lel))))	(yli	(skl	(((kwa	ago)	(sca	(cgl	(sba	(sku	(smi	(sce	spa)))))))	kla))));
((dha	(pgu	(pst	((cal	ctr)	lel))))	(yli	(kla	(((kwa	ago)	(sca	(cgl	(sba	(sku	(smi	(sce	spa)))))))	skl))));
((pgu	(dha	(pst	((cal	ctr)	lel))))	(yli	((sca	(cgl	(sba	(sku	(smi	(sce	spa))))))	(((kwa	kla)	skl)	ago))));
(((pst	((cal	ctr)	lel))	(pgu	dha))	(yli	(kwa	(((kla	(sca	(cgl	(sba	(sku	(smi	(sce	spa)))))))	skl)	ago))));
((dha	(pgu	(pst	((cal	ctr)	lel))))	(yli	((kla	ago)	(kwa	(skl	(sca	(cgl	(sba	(sku	(smi	(sce	spa)))))))))));
((((cal	ctr)	lel)	((pgu	pst)	dha))	(yli	((kla	ago)	((kwa	skl)	(sca	(cgl	(sba	(sku	(smi	(sce	spa))))))))));
((pgu	(dha	(pst	((cal	ctr)	lel))))	(yli	((sca	(cgl	(sba	(sku	(smi	(sce	spa))))))	(((kla	skl)	kwa)	ago))));
((dha	(pgu	(pst	((cal	ctr)	lel))))	(yli	(skl	((kwa	ago)	(kla	(sca	(cgl	(sba	(sku	(smi	(sce	spa)))))))))));
((pst	((pgu	dha)	((cal	ctr)	lel)))	(yli	((skl	(sca	(cgl	(sba	(sku	(smi	(sce	spa)))))))	(kwa	(kla	ago)))));
((dha	(pgu	(pst	((cal	ctr)	lel))))	(yli	(kla	((kwa	skl)	(ago	(sca	(cgl	(sba	(sku	(smi	(sce	spa)))))))))));
((pgu	((dha	pst)	((cal	ctr)	lel)))	(yli	(kla	(((kwa	skl)	ago)	(sca	(cgl	(sba	(sku	(smi	(sce	spa))))))))));
((pst	((pgu	dha)	((cal	ctr)	lel)))	(yli	(kwa	(((kla	ago)	(sca	(cgl	(sba	(sku	(smi	(sce	spa)))))))	skl))));
((((cal	ctr)	lel)	((dha	pst)	pgu))	(yli	((sca	(cgl	(sba	(sku	(smi	(sce	spa))))))	(((kwa	skl)	ago)	kla))));
((pgu	((dha	((cal	ctr)	lel))	pst))	(yli	((kla	ago)	((kwa	skl)	(sca	(cgl	(sba	(sku	(smi	(sce	spa))))))))));
((pgu	(dha	(pst	((cal	ctr)	lel))))	(yli	((sca	(cgl	(sba	(sku	(smi	(sce	spa))))))	(((kla	skl)	ago)	kwa))));
((pgu	((dha	pst)	((cal	ctr)	lel)))	(yli	((sca	(cgl	(sba	(sku	(smi	(sce	spa))))))	((kwa	(kla	ago))	skl))));
((pgu	((dha	pst)	((cal	ctr)	lel)))	(yli	((kla	(sca	(cgl	(sba	(sku	(smi	(sce	spa)))))))	((kwa	ago)	skl))));
((pst	((pgu	dha)	((cal	ctr)	lel)))	(yli	((kla	ago)	((kwa	(sca	(cgl	(sba	(sku	(smi	(sce	spa)))))))	skl))));
((pst	((pgu	dha)	((cal	ctr)	lel)))	(yli	(kla	((kwa	(skl	(sca	(cgl	(sba	(sku	(smi	(sce	spa))))))))	ago))));
((((cal	ctr)	lel)	((pgu	pst)	dha))	(yli	((sca	(cgl	(sba	(sku	(smi	(sce	spa))))))	(((kwa	skl)	ago)	kla))));
((pst	((pgu	dha)	((cal	ctr)	lel)))	(yli	((skl	(sca	(cgl	(sba	(sku	(smi	(sce	spa)))))))	((kwa	ago)	kla))));
((pst	((pgu	dha)	((cal	ctr)	lel)))	(yli	(skl	((kwa	(kla	ago))	(sca	(cgl	(sba	(sku	(smi	(sce	spa))))))))));
((pst	((pgu	dha)	((cal	ctr)	lel)))	(yli	(ago	(((kwa	skl)	kla)	(sca	(cgl	(sba	(sku	(smi	(sce	spa))))))))));
((dha	(pgu	(pst	((cal	ctr)	lel))))	(yli	((skl	(sca	(cgl	(sba	(sku	(smi	(sce	spa)))))))	(kwa	(kla	ago)))));
((((cal	ctr)	lel)	((pgu	dha)	pst))	(yli	(kwa	(((kla	(sca	(cgl	(sba	(sku	(smi	(sce	spa)))))))	skl)	ago))));
((dha	(pgu	(pst	((cal	ctr)	lel))))	(yli	(kwa	(((kla	ago)	(sca	(cgl	(sba	(sku	(smi	(sce	spa)))))))	skl))));
((pgu	((dha	pst)	((cal	ctr)	lel)))	(yli	(kla	(ago	((kwa	skl)	(sca	(cgl	(sba	(sku	(smi	(sce	spa)))))))))));
((((cal	ctr)	lel)	((dha	pst)	pgu))	(yli	(kla	(((kwa	skl)	ago)	(sca	(cgl	(sba	(sku	(smi	(sce	spa))))))))));
((pgu	((dha	pst)	((cal	ctr)	lel)))	(yli	(((kla	ago)	(sca	(cgl	(sba	(sku	(smi	(sce	spa)))))))	(kwa	skl))));
((pgu	(dha	(pst	((cal	ctr)	lel))))	(yli	(ago	((kla	(skl	(sca	(cgl	(sba	(sku	(smi	(sce	spa))))))))	kwa))));
((pst	((pgu	dha)	((cal	ctr)	lel)))	(yli	(kwa	((kla	ago)	(skl	(sca	(cgl	(sba	(sku	(smi	(sce	spa)))))))))));
((pst	((pgu	dha)	((cal	ctr)	lel)))	(yli	(skl	(kwa	((kla	ago)	(sca	(cgl	(sba	(sku	(smi	(sce	spa)))))))))));
((pgu	(dha	(pst	((cal	ctr)	lel))))	(yli	(ago	((kwa	(kla	(sca	(cgl	(sba	(sku	(smi	(sce	spa))))))))	skl))));
(((pst	((cal	ctr)	lel))	(pgu	dha))	(yli	(kwa	((kla	(sca	(cgl	(sba	(sku	(smi	(sce	spa)))))))	(skl	ago)))));
((((cal	ctr)	lel)	((dha	pst)	pgu))	(yli	((sca	(cgl	(sba	(sku	(smi	(sce	spa))))))	((kwa	(kla	ago))	skl))));
((pst	((pgu	dha)	((cal	ctr)	lel)))	(yli	(((kla	(sca	(cgl	(sba	(sku	(smi	(sce	spa)))))))	ago)	(kwa	skl))));
((((cal	ctr)	lel)	((pgu	pst)	dha))	(yli	(kla	(((kwa	skl)	ago)	(sca	(cgl	(sba	(sku	(smi	(sce	spa))))))))));
((pst	((pgu	dha)	((cal	ctr)	lel)))	(yli	((kla	(sca	(cgl	(sba	(sku	(smi	(sce	spa)))))))	(kwa	(skl	ago)))));
(((pst	((cal	ctr)	lel))	(pgu	dha))	(yli	(ago	((kwa	(kla	(sca	(cgl	(sba	(sku	(smi	(sce	spa))))))))	skl))));
((dha	(pgu	(pst	((cal	ctr)	lel))))	(yli	(ago	(((kwa	skl)	kla)	(sca	(cgl	(sba	(sku	(smi	(sce	spa))))))))));
((((cal	ctr)	lel)	((dha	pst)	pgu))	(yli	((kla	(sca	(cgl	(sba	(sku	(smi	(sce	spa)))))))	((kwa	ago)	skl))));
((((cal	ctr)	lel)	((pgu	dha)	pst))	(yli	(kla	((kwa	(sca	(cgl	(sba	(sku	(smi	(sce	spa)))))))	(skl	ago)))));
((pst	((pgu	dha)	((cal	ctr)	lel)))	(yli	(skl	(((kwa	ago)	kla)	(sca	(cgl	(sba	(sku	(smi	(sce	spa))))))))));
((pgu	(dha	(pst	((cal	ctr)	lel))))	(yli	(kwa	(((kla	(sca	(cgl	(sba	(sku	(smi	(sce	spa)))))))	ago)	skl))));
((dha	(pgu	(pst	((cal	ctr)	lel))))	(yli	((kla	ago)	((kwa	(sca	(cgl	(sba	(sku	(smi	(sce	spa)))))))	skl))));
((pgu	(dha	(pst	((cal	ctr)	lel))))	(yli	(kwa	((kla	(sca	(cgl	(sba	(sku	(smi	(sce	spa)))))))	(skl	ago)))));
((dha	(pgu	(pst	((cal	ctr)	lel))))	(yli	(skl	((kwa	(kla	ago))	(sca	(cgl	(sba	(sku	(smi	(sce	spa))))))))));
((((cal	ctr)	lel)	((pgu	pst)	dha))	(yli	((sca	(cgl	(sba	(sku	(smi	(sce	spa))))))	((kwa	(kla	ago))	skl))));
((dha	(pgu	(pst	((cal	ctr)	lel))))	(yli	((skl	(sca	(cgl	(sba	(sku	(smi	(sce	spa)))))))	((kwa	ago)	kla))));
(((pst	((cal	ctr)	lel))	(pgu	dha))	(yli	(kwa	(((kla	(sca	(cgl	(sba	(sku	(smi	(sce	spa)))))))	ago)	skl))));
(((pst	((cal	ctr)	lel))	(pgu	dha))	(yli	(kla	(kwa	((skl	(sca	(cgl	(sba	(sku	(smi	(sce	spa)))))))	ago)))));
((dha	(pgu	(pst	((cal	ctr)	lel))))	(yli	(kla	((kwa	(skl	(sca	(cgl	(sba	(sku	(smi	(sce	spa))))))))	ago))));
(((pst	((cal	ctr)	lel))	(pgu	dha))	(yli	(ago	((kla	(skl	(sca	(cgl	(sba	(sku	(smi	(sce	spa))))))))	kwa))));
(((pst	((cal	ctr)	lel))	(pgu	dha))	(yli	(kla	(kwa	((skl	ago)	(sca	(cgl	(sba	(sku	(smi	(sce	spa)))))))))));
((dha	(pgu	(pst	((cal	ctr)	lel))))	(yli	(kwa	((kla	ago)	(skl	(sca	(cgl	(sba	(sku	(smi	(sce	spa)))))))))));
((dha	((pgu	pst)	((cal	ctr)	lel)))	(yli	((sca	(cgl	(sba	(sku	(smi	(sce	spa))))))	((kwa	skl)	(kla	ago)))));
((((cal	ctr)	lel)	((pgu	pst)	dha))	(yli	((kla	(sca	(cgl	(sba	(sku	(smi	(sce	spa)))))))	((kwa	ago)	skl))));
((pst	((pgu	dha)	((cal	ctr)	lel)))	(yli	(kwa	(((kla	ago)	skl)	(sca	(cgl	(sba	(sku	(smi	(sce	spa))))))))));
((dha	(pgu	(pst	((cal	ctr)	lel))))	(yli	(skl	(kwa	((kla	ago)	(sca	(cgl	(sba	(sku	(smi	(sce	spa)))))))))));
((((cal	ctr)	lel)	((pgu	dha)	pst))	(yli	(kwa	((kla	(sca	(cgl	(sba	(sku	(smi	(sce	spa)))))))	(skl	ago)))));
((pgu	((dha	((cal	ctr)	lel))	pst))	(yli	((sca	(cgl	(sba	(sku	(smi	(sce	spa))))))	(((kwa	skl)	ago)	kla))));
((((cal	ctr)	lel)	((pgu	dha)	pst))	(yli	(kwa	(((kla	(sca	(cgl	(sba	(sku	(smi	(sce	spa)))))))	ago)	skl))));
((((cal	ctr)	lel)	((dha	pst)	pgu))	(yli	(kla	(ago	((kwa	skl)	(sca	(cgl	(sba	(sku	(smi	(sce	spa)))))))))));
((pgu	(dha	(pst	((cal	ctr)	lel))))	(yli	(kla	((kwa	(sca	(cgl	(sba	(sku	(smi	(sce	spa)))))))	(skl	ago)))));
((((cal	ctr)	lel)	((dha	pst)	pgu))	(yli	(((kla	ago)	(sca	(cgl	(sba	(sku	(smi	(sce	spa)))))))	(kwa	skl))));
((pgu	((dha	pst)	((cal	ctr)	lel)))	(yli	((sca	(cgl	(sba	(sku	(smi	(sce	spa))))))	(((kwa	ago)	kla)	skl))));
(((pst	((cal	ctr)	lel))	(pgu	dha))	(yli	(kla	((kwa	(sca	(cgl	(sba	(sku	(smi	(sce	spa)))))))	(skl	ago)))));
((((cal	ctr)	lel)	((pgu	dha)	pst))	(yli	(ago	((kwa	(kla	(sca	(cgl	(sba	(sku	(smi	(sce	spa))))))))	skl))));
((dha	(pgu	(pst	((cal	ctr)	lel))))	(yli	(((kla	(sca	(cgl	(sba	(sku	(smi	(sce	spa)))))))	ago)	(kwa	skl))));
((pgu	(dha	(pst	((cal	ctr)	lel))))	(yli	(ago	(kwa	((kla	skl)	(sca	(cgl	(sba	(sku	(smi	(sce	spa)))))))))));
((((cal	ctr)	lel)	((pgu	dha)	pst))	(yli	(kla	(kwa	((skl	ago)	(sca	(cgl	(sba	(sku	(smi	(sce	spa)))))))))));
(((pgu	((cal	ctr)	lel))	(dha	pst))	(yli	((sca	(cgl	(sba	(sku	(smi	(sce	spa))))))	((kwa	skl)	(kla	ago)))));
((((cal	ctr)	lel)	((pgu	dha)	pst))	(yli	(kla	(kwa	((skl	(sca	(cgl	(sba	(sku	(smi	(sce	spa)))))))	ago)))));
(((pst	((cal	ctr)	lel))	(pgu	dha))	(yli	(skl	(kwa	((kla	(sca	(cgl	(sba	(sku	(smi	(sce	spa)))))))	ago)))));
((dha	(pgu	(pst	((cal	ctr)	lel))))	(yli	((kla	(sca	(cgl	(sba	(sku	(smi	(sce	spa)))))))	(kwa	(skl	ago)))));
((pst	((pgu	dha)	((cal	ctr)	lel)))	(yli	((kwa	ago)	(kla	(skl	(sca	(cgl	(sba	(sku	(smi	(sce	spa)))))))))));
((pgu	(dha	(pst	((cal	ctr)	lel))))	(yli	(kla	(kwa	((skl	(sca	(cgl	(sba	(sku	(smi	(sce	spa)))))))	ago)))));
((pgu	((dha	((cal	ctr)	lel))	pst))	(yli	(kla	(((kwa	skl)	ago)	(sca	(cgl	(sba	(sku	(smi	(sce	spa))))))))));
(((pst	((cal	ctr)	lel))	(pgu	dha))	(yli	((skl	ago)	(kwa	(kla	(sca	(cgl	(sba	(sku	(smi	(sce	spa)))))))))));
((((cal	ctr)	lel)	((pgu	pst)	dha))	(yli	(((kla	ago)	(sca	(cgl	(sba	(sku	(smi	(sce	spa)))))))	(kwa	skl))));
((pst	((pgu	dha)	((cal	ctr)	lel)))	(yli	(kla	(((kwa	(sca	(cgl	(sba	(sku	(smi	(sce	spa)))))))	skl)	ago))));
((dha	(pgu	(pst	((cal	ctr)	lel))))	(yli	(skl	(((kwa	ago)	kla)	(sca	(cgl	(sba	(sku	(smi	(sce	spa))))))))));
((((cal	ctr)	lel)	((pgu	pst)	dha))	(yli	(kla	(ago	((kwa	skl)	(sca	(cgl	(sba	(sku	(smi	(sce	spa)))))))))));
((pgu	((dha	pst)	((cal	ctr)	lel)))	(yli	(ago	(kla	((kwa	skl)	(sca	(cgl	(sba	(sku	(smi	(sce	spa)))))))))));
((pgu	((dha	pst)	((cal	ctr)	lel)))	(yli	((sca	(cgl	(sba	(sku	(smi	(sce	spa))))))	(((kla	ago)	skl)	kwa))));
((((cal	ctr)	lel)	((dha	pst)	pgu))	(yli	((sca	(cgl	(sba	(sku	(smi	(sce	spa))))))	(((kwa	ago)	kla)	skl))));
((pgu	(dha	(pst	((cal	ctr)	lel))))	(yli	(skl	(kwa	((kla	(sca	(cgl	(sba	(sku	(smi	(sce	spa)))))))	ago)))));
((pgu	(dha	(pst	((cal	ctr)	lel))))	(yli	(kla	(kwa	((skl	ago)	(sca	(cgl	(sba	(sku	(smi	(sce	spa)))))))))));
(((pst	((cal	ctr)	lel))	(pgu	dha))	(yli	(ago	(kwa	((kla	skl)	(sca	(cgl	(sba	(sku	(smi	(sce	spa)))))))))));
((((cal	ctr)	lel)	((pgu	dha)	pst))	(yli	(ago	((kla	(skl	(sca	(cgl	(sba	(sku	(smi	(sce	spa))))))))	kwa))));
((pgu	((dha	((cal	ctr)	lel))	pst))	(yli	((sca	(cgl	(sba	(sku	(smi	(sce	spa))))))	((kwa	(kla	ago))	skl))));
((((cal	ctr)	lel)	((pgu	dha)	pst))	(yli	(skl	(kwa	((kla	(sca	(cgl	(sba	(sku	(smi	(sce	spa)))))))	ago)))));
(((pst	((cal	ctr)	lel))	(pgu	dha))	(yli	(ago	(((kwa	kla)	skl)	(sca	(cgl	(sba	(sku	(smi	(sce	spa))))))))));
((pgu	((dha	((cal	ctr)	lel))	pst))	(yli	(kla	(ago	((kwa	skl)	(sca	(cgl	(sba	(sku	(smi	(sce	spa)))))))))));
((dha	(pgu	(pst	((cal	ctr)	lel))))	(yli	(kwa	(((kla	ago)	skl)	(sca	(cgl	(sba	(sku	(smi	(sce	spa))))))))));
(((dha	((cal	ctr)	lel))	(pgu	pst))	(yli	((sca	(cgl	(sba	(sku	(smi	(sce	spa))))))	((kwa	skl)	(kla	ago)))));
((pst	((pgu	dha)	((cal	ctr)	lel)))	(yli	((kwa	(sca	(cgl	(sba	(sku	(smi	(sce	spa)))))))	((kla	ago)	skl))));
((pst	((pgu	dha)	((cal	ctr)	lel)))	(yli	((kwa	ago)	((kla	skl)	(sca	(cgl	(sba	(sku	(smi	(sce	spa))))))))));
((((cal	ctr)	lel)	((pgu	pst)	dha))	(yli	((sca	(cgl	(sba	(sku	(smi	(sce	spa))))))	(((kwa	ago)	kla)	skl))));
((pst	((pgu	dha)	((cal	ctr)	lel)))	(yli	((sca	(cgl	(sba	(sku	(smi	(sce	spa))))))	(((kwa	kla)	ago)	skl))));
((pgu	(dha	(pst	((cal	ctr)	lel))))	(yli	(ago	(((kwa	kla)	skl)	(sca	(cgl	(sba	(sku	(smi	(sce	spa))))))))));
((pgu	(dha	(pst	((cal	ctr)	lel))))	(yli	((skl	ago)	(kwa	(kla	(sca	(cgl	(sba	(sku	(smi	(sce	spa)))))))))));
((((cal	ctr)	lel)	((pgu	dha)	pst))	(yli	((skl	ago)	(kwa	(kla	(sca	(cgl	(sba	(sku	(smi	(sce	spa)))))))))));
((pgu	((dha	((cal	ctr)	lel))	pst))	(yli	(((kla	ago)	(sca	(cgl	(sba	(sku	(smi	(sce	spa)))))))	(kwa	skl))));
((dha	((pgu	pst)	((cal	ctr)	lel)))	(yli	((sca	(cgl	(sba	(sku	(smi	(sce	spa))))))	(((kwa	ago)	skl)	kla))));
((dha	(pgu	(pst	((cal	ctr)	lel))))	(yli	((kwa	ago)	(kla	(skl	(sca	(cgl	(sba	(sku	(smi	(sce	spa)))))))))));
((pst	((pgu	dha)	((cal	ctr)	lel)))	(yli	(ago	((kwa	(skl	(sca	(cgl	(sba	(sku	(smi	(sce	spa))))))))	kla))));
(((pst	((cal	ctr)	lel))	(pgu	dha))	(yli	(ago	(((kla	skl)	kwa)	(sca	(cgl	(sba	(sku	(smi	(sce	spa))))))))));
((pgu	(dha	(pst	((cal	ctr)	lel))))	(yli	(ago	(((kla	skl)	kwa)	(sca	(cgl	(sba	(sku	(smi	(sce	spa))))))))));
(((pst	((cal	ctr)	lel))	(pgu	dha))	(yli	(kla	(kwa	(skl	(ago	(sca	(cgl	(sba	(sku	(smi	(sce	spa))))))))))));
((pst	((pgu	dha)	((cal	ctr)	lel)))	(yli	((ago	(sca	(cgl	(sba	(sku	(smi	(sce	spa)))))))	((kwa	skl)	kla))));
((pgu	(dha	(pst	((cal	ctr)	lel))))	(yli	(kwa	((kla	(skl	(sca	(cgl	(sba	(sku	(smi	(sce	spa))))))))	ago))));
((pst	(pgu	(dha	((cal	ctr)	lel))))	(yli	((sca	(cgl	(sba	(sku	(smi	(sce	spa))))))	((kwa	skl)	(kla	ago)))));
((((cal	ctr)	lel)	((dha	pst)	pgu))	(yli	((sca	(cgl	(sba	(sku	(smi	(sce	spa))))))	(((kla	ago)	skl)	kwa))));
(((pst	((cal	ctr)	lel))	(pgu	dha))	(yli	(kla	((kwa	(ago	(sca	(cgl	(sba	(sku	(smi	(sce	spa))))))))	skl))));
((pgu	((dha	((cal	ctr)	lel))	pst))	(yli	((kla	(sca	(cgl	(sba	(sku	(smi	(sce	spa)))))))	((kwa	ago)	skl))));
((((cal	ctr)	lel)	((pgu	dha)	pst))	(yli	(ago	(((kwa	kla)	skl)	(sca	(cgl	(sba	(sku	(smi	(sce	spa))))))))));
((dha	((pgu	pst)	((cal	ctr)	lel)))	(yli	(kla	(((kwa	ago)	skl)	(sca	(cgl	(sba	(sku	(smi	(sce	spa))))))))));
(((pst	((cal	ctr)	lel))	(pgu	dha))	(yli	(kla	(((kwa	(sca	(cgl	(sba	(sku	(smi	(sce	spa)))))))	ago)	skl))));
(((pgu	((cal	ctr)	lel))	(dha	pst))	(yli	((sca	(cgl	(sba	(sku	(smi	(sce	spa))))))	(((kwa	ago)	skl)	kla))));
((pst	((pgu	dha)	((cal	ctr)	lel)))	(yli	(((kwa	ago)	(sca	(cgl	(sba	(sku	(smi	(sce	spa)))))))	(kla	skl))));
(((pst	((cal	ctr)	lel))	(pgu	dha))	(yli	(kwa	((kla	(skl	(sca	(cgl	(sba	(sku	(smi	(sce	spa))))))))	ago))));
((pgu	((dha	pst)	((cal	ctr)	lel)))	(yli	((sca	(cgl	(sba	(sku	(smi	(sce	spa))))))	((kla	skl)	(kwa	ago)))));
((((cal	ctr)	lel)	((pgu	dha)	pst))	(yli	(kla	(kwa	(skl	(ago	(sca	(cgl	(sba	(sku	(smi	(sce	spa))))))))))));
((dha	(pgu	(pst	((cal	ctr)	lel))))	(yli	(kla	(((kwa	(sca	(cgl	(sba	(sku	(smi	(sce	spa)))))))	skl)	ago))));
((((cal	ctr)	lel)	((pgu	dha)	pst))	(yli	(ago	(kwa	((kla	skl)	(sca	(cgl	(sba	(sku	(smi	(sce	spa)))))))))));
((((cal	ctr)	lel)	((pgu	dha)	pst))	(yli	(kla	((kwa	(ago	(sca	(cgl	(sba	(sku	(smi	(sce	spa))))))))	skl))));
((dha	(pgu	(pst	((cal	ctr)	lel))))	(yli	((kwa	ago)	((kla	skl)	(sca	(cgl	(sba	(sku	(smi	(sce	spa))))))))));
((pgu	(dha	(pst	((cal	ctr)	lel))))	(yli	(ago	((kwa	kla)	(skl	(sca	(cgl	(sba	(sku	(smi	(sce	spa)))))))))));
((dha	(pgu	(pst	((cal	ctr)	lel))))	(yli	((kwa	(sca	(cgl	(sba	(sku	(smi	(sce	spa)))))))	((kla	ago)	skl))));
((pst	((pgu	dha)	((cal	ctr)	lel)))	(yli	(skl	((kwa	(sca	(cgl	(sba	(sku	(smi	(sce	spa)))))))	(kla	ago)))));
((pst	((pgu	dha)	((cal	ctr)	lel)))	(yli	(ago	(((kla	(sca	(cgl	(sba	(sku	(smi	(sce	spa)))))))	skl)	kwa))));
((((cal	ctr)	lel)	((pgu	pst)	dha))	(yli	((sca	(cgl	(sba	(sku	(smi	(sce	spa))))))	(((kla	ago)	skl)	kwa))));
(((pst	((cal	ctr)	lel))	(pgu	dha))	(yli	(ago	((kwa	kla)	(skl	(sca	(cgl	(sba	(sku	(smi	(sce	spa)))))))))));
((((cal	ctr)	lel)	((pgu	dha)	pst))	(yli	(kla	(((kwa	(sca	(cgl	(sba	(sku	(smi	(sce	spa)))))))	ago)	skl))));
((((cal	ctr)	lel)	((pgu	dha)	pst))	(yli	(ago	(((kla	skl)	kwa)	(sca	(cgl	(sba	(sku	(smi	(sce	spa))))))))));
(((pgu	((cal	ctr)	lel))	(dha	pst))	(yli	(kla	(((kwa	ago)	skl)	(sca	(cgl	(sba	(sku	(smi	(sce	spa))))))))));
(((pst	((cal	ctr)	lel))	(pgu	dha))	(yli	((skl	(sca	(cgl	(sba	(sku	(smi	(sce	spa)))))))	((kwa	kla)	ago))));
((dha	(pgu	(pst	((cal	ctr)	lel))))	(yli	(ago	((kwa	(skl	(sca	(cgl	(sba	(sku	(smi	(sce	spa))))))))	kla))));
((pgu	((dha	pst)	((cal	ctr)	lel)))	(yli	((kla	(sca	(cgl	(sba	(sku	(smi	(sce	spa)))))))	((kwa	skl)	ago))));
((pgu	(dha	(pst	((cal	ctr)	lel))))	(yli	(kla	(kwa	(skl	(ago	(sca	(cgl	(sba	(sku	(smi	(sce	spa))))))))))));
((dha	(pgu	(pst	((cal	ctr)	lel))))	(yli	((ago	(sca	(cgl	(sba	(sku	(smi	(sce	spa)))))))	((kwa	skl)	kla))));
((dha	(pgu	(pst	((cal	ctr)	lel))))	(yli	(ago	(((kla	(sca	(cgl	(sba	(sku	(smi	(sce	spa)))))))	skl)	kwa))));
((((cal	ctr)	lel)	((dha	pst)	pgu))	(yli	(ago	(kla	((kwa	skl)	(sca	(cgl	(sba	(sku	(smi	(sce	spa)))))))))));
((dha	((pgu	((cal	ctr)	lel))	pst))	(yli	((sca	(cgl	(sba	(sku	(smi	(sce	spa))))))	((kwa	skl)	(kla	ago)))));
((((cal	ctr)	lel)	((dha	pst)	pgu))	(yli	((sca	(cgl	(sba	(sku	(smi	(sce	spa))))))	((kla	skl)	(kwa	ago)))));
(((dha	((cal	ctr)	lel))	(pgu	pst))	(yli	((sca	(cgl	(sba	(sku	(smi	(sce	spa))))))	(((kwa	ago)	skl)	kla))));
(((pst	((cal	ctr)	lel))	(pgu	dha))	(yli	(skl	((kwa	(kla	(sca	(cgl	(sba	(sku	(smi	(sce	spa))))))))	ago))));
((pgu	((dha	((cal	ctr)	lel))	pst))	(yli	(ago	(kla	((kwa	skl)	(sca	(cgl	(sba	(sku	(smi	(sce	spa)))))))))));
((pgu	(dha	(pst	((cal	ctr)	lel))))	(yli	(kla	((kwa	(ago	(sca	(cgl	(sba	(sku	(smi	(sce	spa))))))))	skl))));
((pst	((pgu	dha)	((cal	ctr)	lel)))	(yli	((sca	(cgl	(sba	(sku	(smi	(sce	spa))))))	((kwa	kla)	(skl	ago)))));
((pgu	((dha	((cal	ctr)	lel))	pst))	(yli	((sca	(cgl	(sba	(sku	(smi	(sce	spa))))))	(((kwa	ago)	kla)	skl))));
((dha	(pgu	(pst	((cal	ctr)	lel))))	(yli	(((kwa	ago)	(sca	(cgl	(sba	(sku	(smi	(sce	spa)))))))	(kla	skl))));
((pst	((pgu	dha)	((cal	ctr)	lel)))	(yli	((sca	(cgl	(sba	(sku	(smi	(sce	spa))))))	((kla	(skl	ago))	kwa))));
((pgu	(dha	(pst	((cal	ctr)	lel))))	(yli	(kla	(((kwa	(sca	(cgl	(sba	(sku	(smi	(sce	spa)))))))	ago)	skl))));
((pgu	(dha	(pst	((cal	ctr)	lel))))	(yli	(kwa	(ago	((kla	skl)	(sca	(cgl	(sba	(sku	(smi	(sce	spa)))))))))));
((((cal	ctr)	lel)	((pgu	dha)	pst))	(yli	((skl	(sca	(cgl	(sba	(sku	(smi	(sce	spa)))))))	((kwa	kla)	ago))));
((((cal	ctr)	lel)	((pgu	dha)	pst))	(yli	(ago	((kwa	kla)	(skl	(sca	(cgl	(sba	(sku	(smi	(sce	spa)))))))))));
((((cal	ctr)	lel)	((pgu	dha)	pst))	(yli	(kwa	((kla	(skl	(sca	(cgl	(sba	(sku	(smi	(sce	spa))))))))	ago))));
((dha	(pgu	(pst	((cal	ctr)	lel))))	(yli	(skl	((kwa	(sca	(cgl	(sba	(sku	(smi	(sce	spa)))))))	(kla	ago)))));
((pst	((pgu	dha)	((cal	ctr)	lel)))	(yli	(skl	(((kwa	ago)	(sca	(cgl	(sba	(sku	(smi	(sce	spa)))))))	kla))));
((pst	((pgu	dha)	((cal	ctr)	lel)))	(yli	((kla	(ago	(sca	(cgl	(sba	(sku	(smi	(sce	spa))))))))	(kwa	skl))));
((pst	((pgu	((cal	ctr)	lel))	dha))	(yli	((sca	(cgl	(sba	(sku	(smi	(sce	spa))))))	((kwa	skl)	(kla	ago)))));
((((cal	ctr)	lel)	((pgu	pst)	dha))	(yli	((sca	(cgl	(sba	(sku	(smi	(sce	spa))))))	((kla	skl)	(kwa	ago)))));
(((dha	((cal	ctr)	lel))	(pgu	pst))	(yli	(kla	(((kwa	ago)	skl)	(sca	(cgl	(sba	(sku	(smi	(sce	spa))))))))));
((pgu	((dha	pst)	((cal	ctr)	lel)))	(yli	(kla	((kwa	ago)	(skl	(sca	(cgl	(sba	(sku	(smi	(sce	spa)))))))))));
((pgu	(dha	(pst	((cal	ctr)	lel))))	(yli	((skl	(sca	(cgl	(sba	(sku	(smi	(sce	spa)))))))	((kwa	kla)	ago))));
((dha	(pgu	(pst	((cal	ctr)	lel))))	(yli	((sca	(cgl	(sba	(sku	(smi	(sce	spa))))))	(((kwa	kla)	ago)	skl))));
(((pst	((cal	ctr)	lel))	(pgu	dha))	(yli	(kwa	(ago	((kla	skl)	(sca	(cgl	(sba	(sku	(smi	(sce	spa)))))))))));
((pgu	(dha	(pst	((cal	ctr)	lel))))	(yli	(skl	((kwa	(kla	(sca	(cgl	(sba	(sku	(smi	(sce	spa))))))))	ago))));
((pgu	((dha	pst)	((cal	ctr)	lel)))	(yli	((sca	(cgl	(sba	(sku	(smi	(sce	spa))))))	((kwa	(skl	ago))	kla))));
((pgu	((dha	((cal	ctr)	lel))	pst))	(yli	((sca	(cgl	(sba	(sku	(smi	(sce	spa))))))	(((kla	ago)	skl)	kwa))));
((((cal	ctr)	lel)	((pgu	pst)	dha))	(yli	(ago	(kla	((kwa	skl)	(sca	(cgl	(sba	(sku	(smi	(sce	spa)))))))))));
((pst	(pgu	(dha	((cal	ctr)	lel))))	(yli	((sca	(cgl	(sba	(sku	(smi	(sce	spa))))))	(((kwa	ago)	skl)	kla))));
((pst	((pgu	dha)	((cal	ctr)	lel)))	(yli	((sca	(cgl	(sba	(sku	(smi	(sce	spa))))))	(((kwa	kla)	skl)	ago))));
(((pst	((cal	ctr)	lel))	(pgu	dha))	(yli	(skl	(((kwa	kla)	ago)	(sca	(cgl	(sba	(sku	(smi	(sce	spa))))))))));
((pst	((pgu	dha)	((cal	ctr)	lel)))	(yli	(ago	(((kwa	(sca	(cgl	(sba	(sku	(smi	(sce	spa)))))))	skl)	kla))));
((pgu	((dha	pst)	((cal	ctr)	lel)))	(yli	((sca	(cgl	(sba	(sku	(smi	(sce	spa))))))	(((kwa	skl)	kla)	ago))));
(((pst	((cal	ctr)	lel))	(pgu	dha))	(yli	(kwa	((kla	(skl	ago))	(sca	(cgl	(sba	(sku	(smi	(sce	spa))))))))));
((((cal	ctr)	lel)	((pgu	dha)	pst))	(yli	(skl	((kwa	(kla	(sca	(cgl	(sba	(sku	(smi	(sce	spa))))))))	ago))));
((((cal	ctr)	lel)	((dha	pst)	pgu))	(yli	((kla	(sca	(cgl	(sba	(sku	(smi	(sce	spa)))))))	((kwa	skl)	ago))));
((pst	(pgu	(dha	((cal	ctr)	lel))))	(yli	(kla	(((kwa	ago)	skl)	(sca	(cgl	(sba	(sku	(smi	(sce	spa))))))))));
((pgu	((dha	pst)	((cal	ctr)	lel)))	(yli	(kla	((kwa	(skl	ago))	(sca	(cgl	(sba	(sku	(smi	(sce	spa))))))))));
((pst	((pgu	dha)	((cal	ctr)	lel)))	(yli	((sca	(cgl	(sba	(sku	(smi	(sce	spa))))))	(((kla	skl)	kwa)	ago))));
((dha	(pgu	(pst	((cal	ctr)	lel))))	(yli	((sca	(cgl	(sba	(sku	(smi	(sce	spa))))))	((kwa	kla)	(skl	ago)))));
((((cal	ctr)	lel)	((pgu	dha)	pst))	(yli	(skl	(((kwa	kla)	ago)	(sca	(cgl	(sba	(sku	(smi	(sce	spa))))))))));
((dha	(pgu	(pst	((cal	ctr)	lel))))	(yli	((kla	(ago	(sca	(cgl	(sba	(sku	(smi	(sce	spa))))))))	(kwa	skl))));
((dha	(pgu	(pst	((cal	ctr)	lel))))	(yli	((sca	(cgl	(sba	(sku	(smi	(sce	spa))))))	((kla	(skl	ago))	kwa))));
(((pst	((cal	ctr)	lel))	(pgu	dha))	(yli	((ago	(sca	(cgl	(sba	(sku	(smi	(sce	spa)))))))	((kwa	kla)	skl))));
((((cal	ctr)	lel)	((dha	pst)	pgu))	(yli	((sca	(cgl	(sba	(sku	(smi	(sce	spa))))))	((kwa	(skl	ago))	kla))));
((pst	((pgu	dha)	((cal	ctr)	lel)))	(yli	((sca	(cgl	(sba	(sku	(smi	(sce	spa))))))	(((kla	skl)	ago)	kwa))));
((dha	(pgu	(pst	((cal	ctr)	lel))))	(yli	(skl	(((kwa	ago)	(sca	(cgl	(sba	(sku	(smi	(sce	spa)))))))	kla))));
((((cal	ctr)	lel)	((pgu	dha)	pst))	(yli	(kwa	((kla	(skl	ago))	(sca	(cgl	(sba	(sku	(smi	(sce	spa))))))))));
(((pst	((cal	ctr)	lel))	(pgu	dha))	(yli	(kwa	((kla	(ago	(sca	(cgl	(sba	(sku	(smi	(sce	spa))))))))	skl))));
((((cal	ctr)	lel)	((pgu	dha)	pst))	(yli	(kwa	(ago	((kla	skl)	(sca	(cgl	(sba	(sku	(smi	(sce	spa)))))))))));
((dha	((pgu	((cal	ctr)	lel))	pst))	(yli	((sca	(cgl	(sba	(sku	(smi	(sce	spa))))))	(((kwa	ago)	skl)	kla))));
((((cal	ctr)	lel)	((pgu	pst)	dha))	(yli	((kla	(sca	(cgl	(sba	(sku	(smi	(sce	spa)))))))	((kwa	skl)	ago))));
((pgu	(dha	(pst	((cal	ctr)	lel))))	(yli	(kwa	((kla	(skl	ago))	(sca	(cgl	(sba	(sku	(smi	(sce	spa))))))))));
((pgu	((dha	pst)	((cal	ctr)	lel)))	(yli	(ago	((kwa	skl)	(kla	(sca	(cgl	(sba	(sku	(smi	(sce	spa)))))))))));
[truncated: 1,150 more rows]
